# Supplementary material for: Metabolomic homeostasis shifts after callus formation and shoot regeneration in tomato
Source: PLoS One. 2017 May 8;12(5):e0176978. doi: 10.1371/journal.pone.0176978 (PMC5421760; doi:10.1371/journal.pone.0176978)
Supplement: S1 Table — SD, metabolites detected based on standards. (XLSX) [file pone.0176978.s001.xlsx]

## Sheet: Sheet1
	S1 Table: List of the metabolites, method of identification (RI/SD, based ), RI of NIST and GOM database and the identified metabolites along with categories of the metabolites detected in the study.
	MetaboliteGroup	RI in (NIST/GOM) database	RI of identified metabolites	Name of Metabolites
	Amino acids	1083	1078.39	L-Valine, TMS derivative
	Amino acids	1095	1092.67	L-Alanine, 2TMS derivative
	Amino acids	1220	1235.5	L-Valine (2TMS)
	Amino acids	1280	1272.38	L-Serine (2TMS)
	Amino acids	1290	1307.26	Threonine (2TMS)
	Amino acids	1306	1307.89	L-Isoleucine (2TMS)
	Amino acids	1326	1321.27	Glycine (3TMS)
	Amino acids	1380	1374.7	L-Serine (3TMS)
	Amino acids	1403	1399.17	L-Threonine (3TMS)
	Amino acids	1427	1429.55	L-Aspartic acid, 2TMS derivative
	Amino acids	1424	1436.46	beta-Alanine (3TMS)
	Amino acids	1532	1537.78	4-Aminobutanoic acid, 3TMS derivative
	Amino acids	1545	1562.7	Threonic acid (4TMS)
	Amino acids	1590	1598.02	Glutamine [-H2O] (3TMS) MP
	Amino acids	1614	1625.58	L-Glutamic acid (3TMS)
	Amino acids	1629	1634.62	L-Phenylalanine (2TMS)
	Amino acids	1667	1679.19	Asparagine, 3TMS derivative
	Amino acids	1720	1742.3	Glutamine (4TMS)
	Amino acids	1768	1781.33	L-Glutamine (3TMS)
	Amino acids	1849	1854.69	Lysine (3TMS)
	Amino acids	1863	1880.34	Asparagine, 4TMS derivative
	Amino acids	2068	2080.85	Allantoin (3TMS)
	Organic Acid	1010	1005.27	Boric acid, 3TMS derivative
	Organic Acid	1037	1028.98	Pyruvic acid (1MEOX) (1TMS)_TRUE
	Organic Acid	1073	1078.27	1,3-Propanediol, 2TMS derivative
	Organic Acid	1057	1049.46	Lactic Acid, 2TMS derivative
	Organic Acid	1072	1060	Glycolic acid, 2TMS derivative
	Organic Acid	1100	1091	Pyruvic acid 2TMS
	Organic Acid	1124	1115	Oxalic acid, 2TMS derivative
	Organic Acid	1147	1139	(R)-3-Hydroxybutyric acid, 2TMS derivative
	Organic Acid	1293	1290.6	Phosphoric acid (3TMS)
	Organic Acid	1307	1323.73	Succinic acid (2TMS)
	Organic Acid	1350	1346.99	Glyceric acid (3TMS)]
	Organic Acid	1372	1360.83	3-Methyl-2-ketopiperazine (2TMS)
	Organic Acid	1367	1382.95	Pipecolic acid, 2TMS derivative
	Organic Acid	1464	1486.16	Malic acid, 2-methyl- (3TMS)
	Organic Acid	1488	1499.08	Malic acid (3TMS)
	Organic Acid	1529	1532.52	Pyroglutamic acid (2TMS)
	Organic Acid	1541	1558.93	[Erythronic acid (4TMS)]
	Organic Acid	1631	1643.21	2-Imidazolidone-4-carboxylic acid (3TMS)
	Organic Acid	1709	1713.75	Iso citric Acid
	Organic Acid	1820	1834.04	Citric acid (4TMS)
	Nuclotides	1031	1028.39	Pyridine, 2-hydroxy- (1TMS)_TRUE
	Nuclotides	2444	2461.72	Uridine, 3TMS derivative
	Nuclotides	2664	2658.48	Adenosine, 4TMS derivative
	Amines	1282	1282.6	Ethanolamine (3TMS)
	Amines	1774	1794.69	Ethanolaminephosphate (4TMS)
	Amines	2075	2088.44	Dopamine (4TMS)
	Amines	2113	2127.73	Normetadrenaline (4TMS)
	Amines	2155	2176.02	Noradrenaline (5TMS)
	Amines	2480	2472.94	5-Hydroxytryptamine (5TMS)
	Fatty and Chlorogenic acids	1761	1786.3	Lyxonic acid (5TMS)
	Fatty and Chlorogenic acids	1823	1798.79	Pentonic acid (5TMS)]_Pentonic acid
	Fatty and Chlorogenic acids	2045	2036.04	Hexadecanoic acid (1TMS)_TRUE
	Fatty and Chlorogenic acids	2014	2044.27	Glucaric acid (6TMS)_glucarate
	Fatty and Chlorogenic acids	2041	2072.33	Galactaric acid (6TMS)]_galactarate
	Fatty and Chlorogenic acids	2212	2202.03	9,12-(Z,Z)-Octadecadienoic acid (1TMS)_linoleic acid
	Fatty and Chlorogenic acids	2243	2232.3	Octadecanoic acid (1TMS)
	Fatty and Chlorogenic acids	2249	2241.31	trans-Sinapinic acid (2TMS)_Sinapinate
	Fatty and Chlorogenic acids	3117	3110.87	3-trans-Caffeoylquinic acid (6TMS)
	Fatty and Chlorogenic acids	1854	1883.97	D(-)-Quinic acid (5TMS)
	Fatty and Chlorogenic acids	1985	1974.02	cis-Caffeic acid (3TMS)]
	Sugars	1512	1530	Erythritol (4TMS)	SD= based on the RT of standard sugars run in the GC-MS machine alsong with the samples
	Sugars		SD	Ribose methoxyamine (4TMS)
	Sugars	1723	1704	L-Glycerol-2-phosphate (4TMS)_Glycerol-2-P
	Sugars	1821	1841	D-Psicopyranose, 5TMS derivative (isomer 2)
	Sugars	1862	1870	D-(+)-Talofuranose, pentakis(trimethylsilyl) ether (isomer 1)
	Sugars	1840	1864	Tagatose methoxyamine {BP} (5TMS)
	Sugars	1860	1890	Sorbose methoxyamine (5TMS)
	Sugars	1850	1886	Psicose methoxyamine (5TMS)
	Sugars		SD	D-(-)-Fructose, pentakis(trimethylsilyl) ether, methyloxime (syn)
	Sugars	1897	1918	β-D-(+)-Talopyranose, 5TMS derivative
	Sugars	1882	1910	d-Glucose, 2,3,4,5,6-pentakis-O-(trimethylsilyl)-, o-methyloxyme, (1Z)-
	Sugars		SD	Galactose methoxyamine (5TMS)
	Sugars	1873	1900	Talose (1MEOX) (5TMS) MP
	Sugars		SD	Glucose methoxyamine {BP} (5TMS)
	Sugars	1879	1905	1-Methyl-alpha-D-glucopyranoside (4TMS)_3-O-Methylglucose
	Sugars	1971	1999	β-D-Glucopyranose, 5TMS derivative
	Sugars	1991	2024	Galactonic acid (6TMS)
	Sugars	2080	2100	myo-Inositol (6TMS)
	Sugars	2206	2194	D-Glucopyranose, 5TMS derivative
	Sugars	2220	2209	1-Methyl-beta-D-galactopyranoside (4TMS)]_1-O-Methyl-alpha-galactoside
	Sugars	2309	2341	Galactosylglycerol (6TMS)
	Sugars	2323	2357	Glucose-6-phosphate methoxyamine (6TMS)
	Sugars	2474	2454	myo-Inositol-2-phosphate (7TMS)
	Sugars	2584	2580	Maltitol (9TMS); alpha-D-Glc-(1,4)-D-sorbitol
	Sugars	2587	2575	1,2,3-Butantriol (3TMS)
	Sugars	2656	2650	D-(+)-Cellobiose, (isomer 1), 8TMS derivative
	Sugars		SD	Sucrose (8TMS)
	Sugars	2693	2680	D-(+)-Turanose, octakis(trimethylsilyl) ether
	Sugars	2708	2720	D-(+)-Cellobiose, octakis(trimethylsilyl) ether, methyloxime (isomer 2)
	Sugars	2740	2755	Trehalose (8TMS)
	Sugars	2782	2765	alpha-D-Galactopyranosyl-(1,4)-D-galactopyranoside (1MEOX) (8TMS) BP
	Sugars	2707	2720	Lactose methoxyamine {BP} (8TMS)
	Sugars	2907	2889	Isomaltose methoxyamine (8TMS)
