# Supplementary material for: Metabolomic homeostasis shifts after callus formation and shoot regeneration in tomato
Source: PLoS One. 2017 May 8;12(5):e0176978. doi: 10.1371/journal.pone.0176978 (PMC5421760; doi:10.1371/journal.pone.0176978)
Supplement: S6 Table — (XLSX) [file pone.0176978.s006.xlsx]

## Sheet: Sheet1
S6 Table: List of metabolites and phytohormones, their levels (value of five replicates) in cotyledon (Coty), callus (Callus) and in regenerated shoot (RS) of wild type (WT), shr and pct1-2 . 1, 2 ..5 represent five biological replicates.
Metabolites	WT coty 1	WT coty 2	WT coty 3	WT coty 4	WT coty 5	WT callus 1	WT callus 2	WT callus 3	WT callus 4	WT callus 5	WT RS 1	WT RS 2	WT RS 3	WT RS 4	WT RS 5	shr coty 1	shr coty 2	shr coty 3	shr coty 4	shr coty 5	shr callus 1	shr callus 2	shr callus 3	shr callus 4	shr callus 5	shr RS 1	shr RS 2	shr RS 3	shr RS 4	shr RS 5	pct 1-2 coty 1	pct 1-2 coty 2	pct 1-2 coty 3	pct 1-2 coty 4	pct 1-2 coty 5	pct 1-2 callus 1	pct 1-2 callus 2	pct 1-2 callus 3	pct 1-2 callus 4	pct 1-2 callus 5	pct 1-2 RS 1	pct 1-2 RS 2	pct 1-2 RS 3	pct 1-2 RS 4	pct 1-2 RS 5
Erythritol	1.1008	1.0466	1.01715	1.08486	1.05575	3.91111e-05	2.56669e-05	3.9228e-05	1.9285e-05	2.07689e-05	1.01933e-05	2.27304e-05	2.33502e-05	2.04041e-05	1.98806e-05	0.546588	0.56137	0.542498	0.476555	0.511321	0.00915693	2.38512e-05	0.0331765	0.0113093	0.0375078	2.07495e-05	0.0134101	1.81827e-05	2.79314e-05	2.30014e-05	0.272085	0.274445	0.263663	0.277023	0.295347	2.89137e-05	0.0130099	0.0363744	0.00700529	0.0148675	0.0453106	0.0500308	0.0500956	1.80802e-05	2.28337e-05
Ribose methoxyamine	8.87931e-05	7.268e-05	5.91358e-05	0.000864731	0.000447381	0.112099	0.0800408	0.119187	0.0737387	0.0916459	0.0641482	0.110839	0.0966931	0.120659	0.085329	0.00091041	0.000862529	0.000724125	0.000587477	0.000710233	0.0934033	0.120218	0.124686	0.105238	0.0744864	0.0595225	0.07398	0.0664625	0.0770128	0.0594045	0.000177832	0.00042201	0.000267159	0.000450644	0.000249492	0.119827	0.122262	0.130817	0.12964	0.107696	0.133842	0.131234	0.147205	0.113931	0.08994
L-Glycerol-2-phosphate	9.57768e-05	7.61002e-05	6.36847e-05	6.10312e-05	5.90744e-05	0.0183337	0.0172899	0.0177507	0.0107746	0.0120596	0.00885163	0.00676864	0.00984569	0.0110588	0.00990012	2.16308e-05	3.57098e-05	2.94646e-05	2.55425e-05	2.67075e-05	0.0111616	0.00802246	0.0127671	0.0248856	0.00666747	0.0118295	0.00721645	0.0132318	0.00988987	0.0106654	1.37279e-05	1.36447e-05	1.61202e-05	1.56313e-05	1.67542e-05	0.00875199	0.00578195	0.00922994	0.00902561	0.00802144	1.65137e-05	1.87059e-05	0.00893192	0.010513	0.00419852
D-Psicopyranose	0.0152624	0.00546639	0.00507528	0.00515089	0.00455305	0.411059	0.500347	0.577814	0.450417	0.678587	0.708072	1.00257	0.675783	0.328077	0.715841	0.00481491	0.0044598	0.00483156	0.00539713	0.00443251	0.38459	0.266206	0.6017	0.635317	0.955356	0.23208	0.803615	0.522168	0.550992	1.20027	0.00344477	0.00324743	0.00402904	0.0039144	0.00409768	0.0709261	0.264661	0.334358	0.375622	0.193319	0.367141	0.22064	0.246292	0.283047	0.91266
D-(+)-Talofuranose	0.00408049	0.00456944	0.00362743	0.00380894	0.00444427	0.0793462	0.0914293	0.0961477	0.0667042	0.0954088	0.107509	0.131498	0.117492	0.0602495	0.122241	0.00329418	0.00296156	0.00306432	0.00277902	0.00324341	0.112651	0.0474413	0.116279	0.0837633	0.169468	0.0538884	0.139288	0.121884	0.130244	0.228142	0.00207655	0.00216122	0.00202527	0.00208216	0.0021633	0.0258795	0.106414	0.153348	0.137076	0.0782442	1.69215e-05	1.81213e-05	1.75672e-05	1.49115e-05	2.54583e-05
Tagatose{BP}	0.00380813	0.00374259	0.00366902	0.00384644	0.00358193	13.1591	7.7948	11.4892	8.28171	10.1962	4.88084	9.22111	9.02738	8.61405	8.10138	0.00334757	0.00328648	0.00352967	0.00323226	0.00358098	14.012	10.7122	12.6042	15.2596	11.9258	8.24331	7.60869	6.85535	11.6047	10.232	0.0025119	0.00244727	0.00245951	0.00259551	0.00258251	12.9062	13.0802	13.5458	15.5249	13.3925	1.89602e-05	1.59779e-05	1.79664e-05	1.77074e-05	9.46259
Sorbose	9.57768e-05	7.268e-05	5.32872e-05	6.69137e-05	6.6999e-05	3.55147e-05	2.53752e-05	3.8761e-05	2.08921e-05	2.12754e-05	1.17416e-05	2.40519e-05	2.06465e-05	2.25149e-05	1.92323e-05	2.60117e-05	3.41401e-05	3.04254e-05	2.52587e-05	2.51547e-05	3.08619e-05	2.8078e-05	2.44741e-05	9.34488e-05	2.25233e-05	2.20304e-05	1.98126e-05	1.9265e-05	2.60898e-05	2.63675e-05	1.54637e-05	1.55939e-05	1.42731e-05	1.59866e-05	1.69363e-05	2.3308e-05	2.81533e-05	2.63958e-05	3.11041e-05	2.61973e-05	8.43077	9.0793	8.707	7.4974	2.07341e-05
Psicose	8.77954e-05	7.01148e-05	6.30349e-05	7.05903e-05	7.06011e-05	7.15779	5.33519	6.9349	5.20513	5.60432	3.22963	6.41965	6.11958	5.75576	5.37646	2.54641e-05	3.72795e-05	2.7543e-05	2.61101e-05	2.95025e-05	7.42041	6.37896	6.69087	6.78711	6.51941	5.59185	5.19353	4.78371	6.39952	6.0041	1.49903e-05	0.000114193	1.57844e-05	1.42103e-05	1.62079e-05	6.77447	6.89679	7.53759	8.18226	7.04115	5.26553	4.99378	5.03991	4.68306	6.18096
D-(-)-Fructose	9.17861e-05	8.37958e-05	6.30349e-05	6.9855e-05	7.06011e-05	10.7318	7.04606	9.65783	7.65798	8.55816	3.89543	7.31911	7.46045	6.87348	6.54855	2.38213e-05	3.61022e-05	2.78633e-05	2.52587e-05	2.95025e-05	11.4292	9.94572	10.3517	11.1766	9.55057	6.29943	6.32595	5.76536	9.53711	7.23773	1.40435e-05	1.39695e-05	1.56164e-05	1.63418e-05	1.74826e-05	10.3217	10.2739	10.8259	12.5788	10.7318	6.99858	7.60273	7.31671	6.22282	6.57559
Talopyranose	8.97908e-05	7.95205e-05	5.91358e-05	7.05903e-05	6.48378e-05	2.13297	2.66569	2.16726	2.45886	3.1711	2.28443	2.65668	2.68319	1.71661	2.90199	2.65593e-05	3.72795e-05	2.69025e-05	2.66777e-05	2.45336e-05	2.30741	1.1776	2.7188	1.66442	4.24047	1.30646	3.39632	2.57324	2.54787	4.3333	1.35701e-05	1.46193e-05	1.59523e-05	1.52761e-05	1.54794e-05	1.22443	3.11469	4.13123	3.8147	2.36307	2.27437	1.69	1.88215	1.77134	3.50771
d-Glucose, (1Z)	7.9814e-05	8.37958e-05	0.000298279	5.88253e-05	6.26765e-05	5.49646	4.10878	5.20774	3.71335	4.00527	2.22444	4.36928	4.26749	4.06804	3.75247	2.43689e-05	3.10008e-05	3.10659e-05	2.78129e-05	2.73286e-05	5.24572	4.60156	4.58256	4.90754	4.72785	3.9825	3.87837	3.56848	4.81927	4.0894	1.43591e-05	1.31574e-05	1.36014e-05	1.74076e-05	1.74826e-05	4.95746	5.42453	5.63499	6.4035	5.52448	3.59771	3.41265	3.46754	3.2646	4.01504
Glucose	0.00226173	0.00190935	0.00195018	0.00162505	0.00223618	0.745207	1.07248	0.793932	0.890957	0.880865	0.820828	1.18836	1.1785	1.30636	1.07602	0.000784185	0.00114938	0.000780812	0.000960682	0.000698743	1.0903	0.91464	0.853708	0.661348	1.28296	1.06097	1.07242	1.1096	1.02596	0.80864	0.00034525	0.000354437	0.000343226	0.000339804	0.000384254	1.56969	1.72974	2.27821	1.49602	1.62194	1.34423	1.65148	1.37275	1.39527	0.512098
Talose(MP)	0.00224876	0.00172893	0.00160317	0.00142872	0.00208201	0.443487	0.447508	0.42541	0.421652	0.404258	0.320088	0.411288	0.485712	0.576873	0.511978	0.000662888	0.000937873	2.72227e-05	0.000771383	0.000560236	0.472815	0.338083	0.342545	0.269525	0.492619	0.378013	0.420099	0.412466	0.288027	0.28391	0.00025089	0.000317401	0.000348935	0.000280476	0.000380612	0.680097	0.665996	0.901181	0.527283	0.615549	0.524445	0.691445	0.61772	0.575344	0.216928
Glucose(BP)	9.77722e-05	8.03755e-05	5.97857e-05	5.95606e-05	6.05152e-05	2.23013	1.91633	2.02356	2.23996	2.06122	1.49778	2.59842	2.90541	2.69315	2.45349	2.62855e-05	3.84567e-05	2.69025e-05	2.24206e-05	2.67075e-05	2.15191	1.72697	2.20817	1.34908	2.32089	1.94108	2.15487	1.86397	1.92703	1.78911	1.40435e-05	1.5269e-05	1.41052e-05	1.50984e-05	1.67542e-05	3.23385	3.30359	4.42848	3.84783	3.18247	2.98587	3.46374	3.20893	2.624	2.05854
1-Methyl-alpha-D-glucopyranoside	0.00210809	7.01148e-05	5.65365e-05	6.25018e-05	6.91603e-05	0.542053	0.591803	0.528083	0.598705	0.592533	0.463555	0.720802	0.763091	0.645907	0.659244	2.65593e-05	3.61022e-05	2.72227e-05	2.61101e-05	2.91919e-05	0.655598	0.545504	0.670429	0.539098	0.817324	0.615908	0.860452	0.721727	0.70443	0.784816	1.45169e-05	1.51066e-05	1.42731e-05	1.43879e-05	1.67542e-05	4.97843	5.59973	7.80498	5.58673	5.3864	3.41196	4.06498	3.53052	2.84163	2.09636
β-D-Glucopyranose	0.00606088	0.00365452	0.00325637	0.00310891	0.00415322	2.35387	3.20419	2.70231	2.85434	4.06289	3.20987	3.81612	3.58252	2.18145	3.98192	0.00165079	3.17856e-05	0.00137939	0.00168864	2.51547e-05	2.79233	1.60617	3.4628	2.32675	5.88628	1.7482	4.82898	3.45328	3.54118	5.87874	1.40435e-05	1.29949e-05	1.42731e-05	1.50984e-05	1.76648e-05	0.996206	4.46373	6.0115	5.77925	2.80061	3.31088	2.17775	2.53936	2.35425	4.73527
Galactonic acid	0.00688197	0.003693	0.00330576	0.00376188	0.00322604	0.0918833	0.0543196	0.0968426	0.0580499	0.0767409	0.0585953	0.14331	0.136369	0.109015	0.108169	0.0110856	0.0118294	0.0110848	0.00940531	0.0107296	0.124614	0.123097	0.143244	0.198919	0.100242	0.138933	0.107855	0.115653	0.15136	0.13555	1.51481e-05	0.000547249	1.59523e-05	1.42103e-05	1.69363e-05	0.156308	0.190745	0.200113	0.176353	0.197014	0.141995	0.21405	0.183919	0.144191	0.184717
myo-Inositol	8.77954e-05	0.000716539	6.30349e-05	6.10312e-05	6.84399e-05	1.94641	1.89216	2.11402	1.99692	2.13011	1.64864	2.5585	2.68373	2.41744	2.4706	0.000433164	3.29629e-05	0.000674804	0.000531284	2.95025e-05	3.37381	2.2479	3.18722	1.74538	3.8431	3.95427	4.3776	3.76808	4.1883	4.88059	1.37279e-05	1.38071e-05	0.000297552	1.50984e-05	1.78469e-05	2.57664	3.26046	3.78592	3.12759	2.81815	4.72967	4.58072	4.59697	4.22279	5.68363
D-Glucopyranose	9.07885e-05	0.00396234	0.00392896	0.00375967	6.05152e-05	0.1758	0.133581	0.179066	0.142131	0.153965	0.130373	0.214948	0.247554	0.26565	0.219808	0.0144817	0.0159219	0.0152508	0.0151047	0.0149581	15.0624	12.3501	12.9601	15.6355	13.2383	9.18641	9.43385	8.26858	8.54097	10.475	1.2939e-05	1.46193e-05	0.00334444	1.68747e-05	1.76648e-05	0.220447	0.249621	0.293837	0.244276	0.244887	10.1508	9.92933	9.97864	9.12954	11.7398
1-Methyl-beta-D-galactopyranoside	0.0603464	0.0596942	0.0540729	0.0588098	0.0585197	0.0017128	2.53752e-05	3.9228e-05	1.81371e-05	2.15287e-05	1.13545e-05	2.51092e-05	2.08923e-05	1.9466e-05	1.88002e-05	0.11353	0.126161	0.118302	0.117499	0.116549	0.287058	0.188035	0.253894	0.113101	0.352721	0.207926	0.242338	0.204906	0.171659	0.232907	0.0275283	0.026867	0.0277902	0.0288386	0.0280067	2.3898e-05	2.53689e-05	3.08481e-05	3.07424e-05	2.87224e-05	0.424972	0.550691	0.465279	0.369912	0.268312
Galactosylglycerol	0.00357467	0.00350403	0.00285672	0.0030045	0.00345801	0.0918213	0.0731623	0.0817025	0.0725065	0.0745123	0.0551184	0.0884929	0.0961012	0.0926951	0.0966268	0.00257105	0.00355136	0.00293109	0.00273134	0.00274497	0.0439172	0.0360579	0.0408568	0.0374243	0.0494441	0.0521938	0.0655904	0.057896	0.0476148	0.0520589	1.24656e-05	1.51066e-05	1.57844e-05	1.54537e-05	0.00087996	0.0594798	0.0741982	0.0902498	0.0754028	0.0672899	0.0589285	0.077498	0.0798774	0.0632235	0.0609792
Glucose-6-phosphate	0.0376682	0.0359869	0.0322069	0.0353209	0.034712	0.0559006	0.0523861	0.058403	0.0505854	0.0503399	0.0394415	0.0646344	0.0799217	0.0661951	0.0713159	0.0331	0.0375534	0.0360903	0.033503	0.0343539	0.0522093	0.0457451	0.0486626	0.0308556	0.0686447	0.0363258	0.0395257	0.0342809	0.0246048	0.0259341	0.0143798	0.013759	0.014108	0.0138584	0.0143804	0.0726686	0.0827408	0.103544	0.085823	0.0699589	0.0693252	0.0708929	0.0741844	0.0537903	0.0456189
myo-Inositol-2-phosphate	0.0112947	0.00143735	0.0012607	0.00170079	6.84399e-05	0.0405641	0.0287003	0.04556	0.0199324	0.0235423	0.0226829	0.041969	0.0501534	0.0401191	0.0310259	0.00108072	0.00193735	0.00175507	0.00148572	0.00187232	0.0315831	0.028905	0.0203089	0.0212187	0.0402957	0.0411264	0.0403112	0.045358	0.0267073	0.0434617	0.000584463	0.000367756	1.32656e-05	0.000442118	0.000404104	0.0314823	0.0385481	3.05301e-05	0.0327211	0.0311212	0.040531	1.83162e-05	0.00523362	0.0333289	0.0488857
Maltitol	0.00190855	7.69553e-05	0.00205091	0.00145004	6.62786e-05	0.00410307	0.0055843	0.00588419	0.00305943	0.00223772	0.0158652	0.0246577	0.0275634	0.0285113	0.025509	0.00207957	0.00110897	0.00174866	0.00161343	2.85708e-05	0.0159412	0.0160129	0.0141688	0.0100779	0.0209326	0.0123009	0.0148837	0.017572	0.0103979	0.00876073	0.00104238	0.00157011	0.000969563	0.000988504	1.51152e-05	2.62583e-05	0.00296507	0.0567163	0.00611448	0.00357546	0.0149983	1.83162e-05	0.00882192	0.0110791	0.0170403
1,2,3-Butantriol	8.87931e-05	0.0030594	0.00268386	0.0020508	6.19561e-05	0.0367424	0.0301087	0.0329211	0.0271774	0.0238406	0.0276039	0.0462474	0.0575751	2.20458e-05	0.0534757	0.00266223	0.00193932	0.00279369	0.00250799	0.00177294	0.0653756	0.0597938	0.0574727	0.0557452	0.0810666	0.0335556	0.0451683	0.0442266	0.0335297	0.0346104	0.00134849	0.00175984	0.00136501	0.00153258	0.000725712	0.0594722	0.0783442	2.54417e-05	0.0663801	0.0597107	0.0741788	1.69522e-05	1.95635e-05	0.0673898	0.0684096
D-(+)-Cellobiose	0.0170503	0.0175586	0.0163468	0.0169814	0.0165516	0.00558705	2.33335e-05	0.00527009	0.00336799	2.10221e-05	0.00319927	0.00861006	0.00831293	0.00893254	0.00747901	0.0173662	0.00421022	0.0181114	0.0176067	0.00377352	0.0280464	2.71723e-05	0.104094	8.56614e-05	0.0442851	0.0180616	2.23766e-05	1.88321e-05	2.82384e-05	2.24404e-05	0.00497157	0.00491403	0.00523856	0.00521855	0.00103366	2.68484e-05	0.00770349	0.0113725	0.00860715	0.00782164	0.0722423	0.122944	0.14619	1.71482e-05	2.20464e-05
Sucrose	8.38047e-05	7.61002e-05	6.04355e-05	7.20609e-05	6.48378e-05	5.89783	4.05683	5.97601	3.22753	3.57885	1.90615	4.0028	3.6436	3.54841	3.3052	2.54641e-05	0.00249615	3.01051e-05	2.66777e-05	0.00223008	4.85388	3.93569	4.1124	7.5259	4.17926	3.91664	3.53601	3.28507	4.2089	4.17206	0.000928293	0.000890964	0.00091818	0.000960261	0.000837892	4.18127	4.40497	4.66433	5.11579	4.48988	2.94774	3.3799	3.30698	2.76117	3.98092
D-(+)-Turanose	0.0401584	0.0373233	0.0342065	0.0370489	0.0354317	4.13589e-05	2.56669e-05	4.2964e-05	2.93093	2.30484e-05	1.23868e-05	2.08802e-05	2.3596e-05	1.9935e-05	2.0745e-05	0.0260098	0.0296694	0.0280109	0.02694	0.0272221	3.25392e-05	2.4757e-05	2.70655e-05	8.4688e-05	3.80988	2.51044e-05	1.84141e-05	1.96979e-05	2.45551e-05	2.30014e-05	0.00607832	0.00580191	0.00642138	0.00620386	0.00647605	3.91562	4.21134	2.51237e-05	4.67191	4.21919	3.18326	1.67573e-05	1.85653e-05	2.81211	3.59548
D-(+)-Cellobiose (isomer 2)	9.77722e-05	7.95205e-05	5.78361e-05	6.10312e-05	6.41173e-05	4.36067e-05	0.0396355	0.0367225	0.0329658	0.0322107	0.0157085	2.22018e-05	2.16297e-05	2.15767e-05	1.81519e-05	2.46427e-05	3.84567e-05	2.97849e-05	2.72453e-05	2.88814e-05	0.0587383	2.53608e-05	0.0546365	8.17677e-05	0.0387328	2.02372e-05	2.26097e-05	1.94814e-05	3.008e-05	2.32819e-05	1.43591e-05	1.5269e-05	1.57844e-05	1.70524e-05	1.43868e-05	2.3308e-05	0.0667698	0.333411	0.106246	2.58817e-05	0.0397457	0.342025	0.371099	1.7521e-05	2.1259e-05
Turanose	8.97908e-05	7.95205e-05	6.23851e-05	7.20609e-05	5.76336e-05	4.2258e-05	2.39169e-05	4.0162e-05	0.119469	0.164241	1.08384e-05	2.3259e-05	2.16297e-05	2.13422e-05	2.00967e-05	0.000448223	3.80643e-05	2.85038e-05	0.000212003	0.000648744	2.81783e-05	2.71723e-05	2.36103e-05	9.24754e-05	2.59018e-05	2.48482e-05	1.95795e-05	1.86156e-05	2.67037e-05	2.35624e-05	0.000335151	1.4132e-05	0.000348599	0.000278877	0.000280269	2.47831e-05	0.170695	0.219081	0.180148	0.194675	0.273369	0.485567	0.575359	1.62163e-05	2.28337e-05
Trehalose	7.9814e-05	0.0320852	0.0290513	5.95606e-05	6.84399e-05	0.0991913	2.62502e-05	0.103351	2.11217e-05	2.02623e-05	0.0676638	0.136229	0.136445	0.121155	0.115709	2.57379e-05	3.80643e-05	3.01051e-05	2.32721e-05	2.82603e-05	3.15328e-05	0.0825258	0.0735521	9.05286e-05	0.100247	0.109825	0.0965647	0.0877581	0.0661014	0.0775181	0.0344101	0.0326234	0.0386143	0.0345754	1.76648e-05	2.83236e-05	0.0847291	2.73499e-05	0.106295	0.123466	1.71253e-05	1.69522e-05	1.85653e-05	0.206189	0.171006
alpha-D-Galactopyranosyl	0.0267537	0.0293234	0.0257046	0.0259868	0.0232818	0.0861565	0.0375063	0.0923823	0.0332071	0.0628096	0.0328742	0.0871462	0.0675353	0.0843601	0.0634395	0.00997536	3.64946e-05	0.0119514	0.0123384	2.88814e-05	0.0920957	0.0788413	0.0539852	0.129589	0.0367584	0.0810941	0.0590199	0.0654083	0.0738605	0.0353762	0.00722074	0.00647017	0.00720539	0.00738474	1.69363e-05	0.116558	0.169961	2.67138e-05	0.226055	0.161238	0.0740186	0.134236	0.124174	0.151248	0.175446
Lactose	0.00732892	0.00848133	0.00633663	0.00712374	5.76336e-05	0.0563969	0.0387147	0.058126	1.85962e-05	2.30484e-05	0.0349988	0.0687917	0.0649073	0.0687133	0.0752525	0.00282624	3.45326e-05	0.00302973	0.00328448	2.88814e-05	0.0748012	0.0528634	0.0362291	0.0531656	0.0426919	0.0591951	0.0516682	0.0505033	0.0469174	0.0342297	0.00177012	0.00158993	1.59523e-05	0.00183046	1.49331e-05	0.0913445	2.47502e-05	0.208843	3.54442e-05	0.0923712	1.73292e-05	0.654257	0.619641	0.109836	0.112825
Isomaltose	8.18094e-05	6.75497e-05	5.65365e-05	6.47078e-05	6.62786e-05	0.0290996	0.0243208	0.030447	0.0223058	0.025882	0.0119155	0.0245837	0.0295299	0.0297679	0.0234678	2.35475e-05	3.45326e-05	2.65822e-05	2.61101e-05	2.67075e-05	0.0366995	0.0282106	0.0212173	7.98209e-05	0.0354937	0.0129252	0.0191637	0.017745	2.85453e-05	0.0144886	1.49903e-05	1.34822e-05	1.42731e-05	1.52761e-05	1.58436e-05	0.042612	0.0389422	2.83039e-05	0.0365321	0.0365652	0.0559775	0.0756726	0.0906798	0.0523642	0.0447919
Valine	0.00213503	0.00431463	0.000777864	0.000731639	0.00203519	0.318265	0.326608	0.351629	0.372504	0.309981	0.266609	0.356505	0.418427	0.346592	0.386375	0.00191391	6.63182e-05	5.54063e-05	0.00126293	0.00105432	0.705592	0.560749	0.875038	1.17044	0.865355	0.413939	0.451585	0.430106	0.374943	0.366058	0.000612708	0.000149279	0.000237101	0.000193971	3.13231e-05	0.493763	0.463557	0.54768	0.542735	0.422352	0.561007	0.593637	0.532123	0.541627	0.330384
Alanine	0.000186565	0.00014365	0.000114373	0.000138239	0.000290329	0.599983	0.708649	0.695408	0.596241	0.584582	0.761466	0.952772	0.843322	0.836452	0.787114	0.000979136	0.000373972	5.54063e-05	5.33554e-05	0.000222977	0.705637	0.636262	0.667968	0.68171	0.879228	0.893667	1.48858	1.08404	1.116	1.42521	2.85604e-05	2.98883e-05	6.43129e-05	3.30389e-05	3.51474e-05	0.868217	1.03425	1.3306	0.727552	1.1218	0.683188	0.610688	0.520941	0.512675	0.635722
Serine	0.000189558	0.0038452	0.000733674	0.00411336	0.00109864	0.25828	0.292919	0.365694	0.243026	0.266514	0.202517	0.314204	0.271201	0.246145	0.275165	0.000443021	0.00332023	5.57265e-05	0.000488145	0.000531044	0.233638	0.24356	0.275697	0.607097	0.2779	0.296503	0.328434	0.300524	0.416061	0.377842	2.95072e-05	2.95635e-05	2.95537e-05	3.26837e-05	3.20515e-05	0.19356	0.212946	0.222126	0.226629	0.188525	0.332187	0.305051	0.275676	0.324657	0.30354
Threonine	0.000641505	0.00118084	0.000113073	0.00318759	0.00113682	0.135876	0.144927	0.163785	0.144534	0.131956	0.111048	0.167411	0.174903	0.147513	0.169907	0.00144516	0.00142172	0.00128619	0.00123484	0.00118476	0.199191	0.186507	0.226034	0.466541	0.1886	0.197839	0.201488	0.197303	0.226246	0.202785	0.000229746	3.05381e-05	0.000528105	0.000117768	0.000533403	0.171958	0.161728	0.172029	0.18293	0.144265	0.208875	0.180202	0.171169	0.186518	0.13922
Isoleucine	8.48024e-05	7.95205e-05	5.91358e-05	6.9855e-05	6.19561e-05	0.141183	0.139309	0.132259	0.141736	0.129816	0.115316	0.163317	0.198299	0.156175	0.177434	2.49165e-05	3.84567e-05	2.78633e-05	2.69615e-05	2.82603e-05	0.293366	0.261978	0.329522	0.631832	0.28862	0.186776	0.18646	0.195613	0.17404	0.163641	1.51481e-05	1.4132e-05	1.34335e-05	1.74076e-05	1.45689e-05	0.27601	0.242619	0.278288	0.290344	0.239165	0.201846	0.212756	0.186314	0.197114	0.118377
Proline	9.77722e-05	7.35351e-05	0.000473087	6.02959e-05	6.41173e-05	0.155054	0.182257	0.142864	0.16325	0.154135	0.0873814	0.108344	0.171428	0.0998696	0.138626	2.21784e-05	3.41401e-05	3.07457e-05	2.41235e-05	2.73286e-05	0.25566	0.242432	0.321636	0.794649	0.270898	0.507024	0.393089	0.505329	0.276838	0.292903	0.000118344	1.54315e-05	0.000386717	1.49208e-05	1.62079e-05	0.277929	0.201463	0.253055	0.257575	0.180403	0.517167	1.53934e-05	1.57705e-05	0.592979	0.245718
Glycine	0.00322449	6.75497e-05	0.00232384	6.25018e-05	0.00271526	0.0940421	0.110281	0.113239	0.0993934	0.105741	0.0706982	0.107654	0.104396	0.0917148	0.101448	0.00216965	0.0025456	0.00183577	0.0023922	0.00266889	0.112833	0.107357	0.124202	0.180343	0.145314	0.0873489	0.11816	0.0922122	0.109358	0.12028	0.000506356	0.000582335	0.0014263	0.000541768	0.000577656	0.210925	0.229659	0.268863	0.251311	0.232054	0.10239	0.0827668	0.0780662	0.0800838	0.125735
Aspartic acid	9.37815e-05	8.03755e-05	6.04355e-05	6.61784e-05	6.05152e-05	0.0544872	0.116883	0.269296	0.085944	0.154319	0.084251	0.192427	0.0612152	0.106788	0.0637924	2.38213e-05	3.6887e-05	2.85038e-05	2.35559e-05	2.9813e-05	0.239566	0.256384	0.245405	0.0591025	0.259201	0.0131557	0.165538	0.0524365	0.162072	0.230983	1.26234e-05	1.28325e-05	1.32656e-05	1.723e-05	1.62079e-05	0.140751	0.268153	0.24872	0.26177	0.279695	0.124483	0.102797	0.0957565	0.0576498	0.146146
Threonic acid	0.00363952	0.00311156	0.00087859	6.83844e-05	5.90744e-05	0.0958695	0.0504961	0.0571509	1.81371e-05	2.0009e-05	0.0612363	2.24661e-05	2.40876e-05	2.04041e-05	1.81519e-05	2.35475e-05	3.41401e-05	0.00281387	2.46911e-05	2.67075e-05	0.320468	0.141347	0.268022	0.10591	2.73096e-05	0.0358119	0.267967	0.0248345	0.089189	0.194203	1.37279e-05	0.00168236	1.34335e-05	1.74076e-05	1.51152e-05	0.0990004	2.75346e-05	0.209444	3.36358e-05	2.55661e-05	0.35023	0.355902	0.286816	0.210383	0.35512
Glutamic acid	0.0118424	0.0109567	0.00855845	0.0110702	0.0115253	0.184373	0.177647	0.155983	0.122225	0.179888	0.166037	0.244421	0.169341	0.161075	0.190999	0.0320935	0.0391168	0.0366876	0.036452	0.0381131	0.163945	0.237	0.274175	0.777396	0.187242	0.161139	0.138167	0.164696	0.265477	0.0812482	0.00810501	0.00736812	0.00701901	0.00722132	0.00781183	0.201938	0.157105	0.169029	0.175208	0.078415	0.0950212	0.0381066	0.0337166	0.0679673	2.38836e-05
Phenylalanine	9.37815e-05	8.20857e-05	5.45869e-05	6.9855e-05	5.90744e-05	0.0773848	0.062797	0.0469288	0.0528992	0.0671409	0.0541588	0.0901984	0.0847132	0.0739984	0.0882112	2.32736e-05	3.84567e-05	2.53011e-05	2.24206e-05	2.51547e-05	0.0545682	0.0503369	0.0711491	0.122765	0.0518603	0.0819523	0.0651198	0.0850207	0.0897099	0.0352053	1.32546e-05	1.55939e-05	1.49448e-05	1.5809e-05	1.60258e-05	0.0720387	0.0520512	0.0570757	0.0702077	0.0317714	0.0615758	0.0408269	0.041876	0.0577381	0.0169689
Asparagine	0.000169605	0.00166138	0.0012568	0.00141622	0.00114042	1.63897	1.19243	0.838242	1.08662	1.33357	0.96418	1.55256	0.937416	1.04532	1.42967	0.00117463	0.0011384	0.00155106	0.00159669	0.00135214	2.03356	2.13799	3.10833	6.92683	2.84031	1.70502	1.96852	1.94557	2.46057	0.725347	0.0020887	0.00179297	0.00248889	0.00202088	0.00205676	0.882653	0.632239	0.937145	0.837427	0.206146	1.3634	0.471899	0.342989	0.906855	0.123854
Glutamine	0.0176469	0.0382425	0.0153909	0.0297575	0.0334707	10.7037	8.99472	10.1217	8.86652	7.88101	4.74483	7.68548	5.50968	5.99461	6.49784	0.0247095	0.02672	0.0175455	0.0160225	0.0169083	9.45668	8.44304	9.25132	18.3881	8.82453	6.67919	6.36634	7.55462	8.65895	5.45125	0.0205184	0.0241192	0.0214839	0.0241667	0.0230771	5.49486	2.65514	2.76561	1.51682	0.440647	2.69503	0.60976	0.0794859	3.54078	0.217115
Lysine	0.00427703	0.00309617	0.000121521	0.00289935	0.00255533	0.0265407	0.0477084	0.102007	0.0904363	0.136098	0.0486685	0.118972	0.0659411	0.0536381	0.0601635	0.00396829	0.00355882	0.00278665	0.00176272	0.00398594	0.324982	0.289043	0.438234	0.465396	0.591735	0.106384	0.259859	0.136862	0.213144	0.182597	0.00422284	0.00436873	0.00458586	0.00446594	0.00411188	0.132565	0.177361	0.200873	0.134637	0.158681	0.315982	0.272456	0.186989	0.19942	0.113846
Allantoin	9.57768e-05	7.01148e-05	5.8486e-05	7.13256e-05	6.91603e-05	0.0500267	0.0518002	0.0575922	0.0444152	2.27951e-05	0.037402	0.054152	0.0399068	0.0383412	0.0391798	2.54641e-05	0.00133696	2.78633e-05	2.72453e-05	2.54653e-05	2.6501e-05	2.86818e-05	2.59137e-05	0.105281	2.50572e-05	0.0447519	0.0797886	0.0552838	0.0379134	0.0467554	1.38857e-05	1.44569e-05	0.000208387	1.70524e-05	1.74826e-05	2.3603e-05	2.97002e-05	3.11661e-05	2.85724e-05	2.84068e-05	0.0568529	0.0519967	0.038568	0.0368391	2.09965e-05
Pentonic acid	9.17861e-05	8.37958e-05	6.04355e-05	6.9855e-05	6.6999e-05	0.118455	2.39169e-05	3.6893e-05	0.151446	2.27951e-05	0.0453224	2.3259e-05	0.120594	0.0718761	0.107067	2.46427e-05	3.72795e-05	2.53011e-05	2.29882e-05	2.63969e-05	2.88492e-05	2.92857e-05	0.0509977	0.0251514	2.73096e-05	0.0841061	0.0451352	0.102421	0.036991	0.0247863	1.26234e-05	1.4132e-05	1.61202e-05	1.66971e-05	1.60258e-05	0.0723181	0.0403824	0.0448013	0.0474185	0.0312563	0.0574665	0.0592678	0.0538259	0.075418	0.0318665
Lyxonic acid	9.37815e-05	7.01148e-05	5.13377e-05	6.83844e-05	5.90744e-05	0.0522938	0.0450486	0.0475424	2.24992e-05	0.0547107	0.0409087	0.063103	0.0716368	1.92314e-05	0.062801	2.16308e-05	3.64946e-05	2.94646e-05	2.41235e-05	2.63969e-05	0.0666094	0.0776502	0.0781124	0.0744291	0.0472041	0.0486062	0.0582033	0.056928	0.0486974	0.0564314	1.42013e-05	1.49442e-05	1.49448e-05	1.66971e-05	1.639e-05	2.3898e-05	0.0660059	0.0731017	0.0651168	0.0482318	0.08803	0.0862487	0.0717757	0.0736541	0.0398814
Gluconic acid	0.0120539	0.00798625	0.00763047	0.00889953	0.00945479	0.124965	0.0761152	0.134222	0.0804551	0.106479	0.0753159	0.173653	0.187976	0.158036	0.161825	0.00332375	0.00603064	0.0043614	0.00365144	0.00419183	0.0861554	0.0933105	0.0931881	0.200295	0.0410637	0.105443	0.0577982	0.0828044	0.110821	0.0654749	0.00198108	0.00194745	0.00167499	0.00118745	0.00175518	0.108651	0.133074	0.141292	0.129767	0.14798	0.205981	0.314771	0.295764	0.224618	0.253512
Hexadecanoic acid	0.0654485	0.0397089	0.0296628	0.0254449	0.0295631	0.468174	0.363755	0.67445	0.322987	0.335685	0.331261	0.628575	0.645671	0.539876	0.441151	0.0121973	0.0142333	0.012092	0.0101835	0.0122963	0.408213	0.366485	0.284971	0.556012	0.382292	0.61431	0.615025	0.601656	1.21521	0.820844	0.00609047	0.00673624	0.00683614	0.0076661	0.00634693	0.358521	0.421137	0.411784	0.428716	0.424539	0.536176	0.563768	0.623763	0.47592	0.649221
Glucaric acid	0.0165714	0.00805038	0.0060611	0.00632224	0.00640669	0.0517112	0.0214091	0.0545161	0.0344441	0.0454615	0.149851	0.282219	0.23929	0.220844	0.221107	0.00664093	0.00881954	0.00756536	0.00625564	0.0071545	0.100881	0.110224	0.107358	0.136563	0.0876887	0.23874	0.34917	0.279786	0.283462	0.297302	0.00233643	0.00234916	0.00222644	0.00227525	0.00214381	0.0718053	0.112524	0.0995045	0.0893682	0.119847	0.483703	0.551772	0.488086	0.398397	0.382187
Galactaric acid	0.00619357	0.0037101	0.00298993	0.00285229	0.00378508	0.0481656	0.0396332	0.0443239	0.0479804	0.0543068	0.0330422	0.0494272	0.0543736	0.0467474	0.0385803	0.00283473	0.00424515	3.01051e-05	0.00290503	3.04341e-05	0.0667758	0.0503904	0.074479	0.051171	0.0937137	0.0379168	0.0590567	0.0517979	0.0414306	0.0440028	0.000630065	0.00122737	0.00101289	0.000921183	0.00100143	0.108185	0.155703	0.174889	0.38296	0.119494	0.0483483	0.0306926	0.0681513	0.0323481	0.0489773
linoleic acid	9.67745e-05	6.92598e-05	6.04355e-05	5.95606e-05	5.69131e-05	0.0166357	0.018115	0.0388016	0.0163589	0.0173595	0.0154162	0.0286977	0.0322494	0.0303221	0.0233353	2.46427e-05	3.41401e-05	2.78633e-05	2.52587e-05	2.51547e-05	0.0225087	0.0185861	0.00987602	0.0300555	0.013179	0.0172703	0.0154503	0.0143981	0.0348001	0.0159734	1.49903e-05	1.57563e-05	1.59523e-05	1.56313e-05	1.60258e-05	0.0181534	0.0252449	0.0172568	0.02659	0.0187444	0.0136931	0.0147217	0.0176247	0.0133167	0.0145727
Octadecanoic acid	0.00994283	0.00957324	0.00852466	0.00950837	0.00960247	0.924192	0.578059	1.15949	0.580949	0.513297	0.532478	0.838609	1.19407	0.905473	0.754275	0.0139209	0.0149275	0.0143947	0.0139845	0.0142776	0.746768	0.587679	0.541592	0.416051	0.688618	1.10028	1.14185	1.17216	1.46941	1.40788	0.00327624	0.00344853	0.00335838	0.00346962	0.00333154	0.739149	0.652947	0.640448	0.546955	0.843454	1.00017	1.14325	1.21677	1.01041	1.28713
trans-Sinapinic acid	0.017618	0.0159263	0.0160336	0.0179366	0.0184089	0.00276206	2.33335e-05	4.4365e-05	2.24992e-05	2.10221e-05	0.00451226	0.00583167	0.00638814	0.00564068	0.00663559	0.0417567	0.0451619	0.0430058	0.0435094	0.043763	3.0191e-05	0.01362	0.0260494	0.0110552	0.0392191	0.0369531	0.0476752	0.0413221	0.0271245	0.0365007	0.0102795	0.00976601	0.0101535	0.0106787	0.0102605	0.00187113	0.0029032	0.00346548	0.00330788	0.00354674	0.0569204	0.0725269	0.0666387	0.0530516	0.0417304
3-trans-Caffeoylquinic acid	0.00394381	0.00396747	0.00315759	0.00353907	0.00334491	4.36067e-05	2.53752e-05	4.52989e-05	1.9285e-05	2.20352e-05	0.177034	0.309786	0.258482	0.315241	0.209667	0.00401265	3.37477e-05	0.00385922	0.00395795	2.9813e-05	3.08619e-05	2.86818e-05	2.79293e-05	0.299242	2.36495e-05	0.356923	0.232215	0.237858	0.248765	0.196344	0.00414268	0.00365742	0.00440888	0.00426185	1.74826e-05	2.68484e-05	2.90815e-05	0.146094	3.03807e-05	3.06162e-05	1.7737e-05	0.261533	0.28708	0.453025	0.560219
Ethanolamine	7.9814e-05	7.01148e-05	5.45869e-05	6.83844e-05	7.06011e-05	0.321801	0.289808	0.365766	0.358655	0.355033	0.309555	0.436151	0.450392	0.453248	0.443418	2.35475e-05	3.61022e-05	2.62619e-05	0.000234707	0.00156891	0.440379	0.382607	0.552363	0.584543	0.621653	0.368484	0.536786	0.427118	0.425085	0.479767	1.2939e-05	7.27716e-05	1.46089e-05	0.000276746	0.000142775	0.471139	0.502011	0.563099	0.54435	0.41863	0.521889	0.491787	0.489066	0.446771	0.391738
Ethanolaminephosphate	8.67978e-05	7.69553e-05	6.30349e-05	6.17665e-05	5.69131e-05	0.0350674	0.0156122	0.0317816	0.0274382	0.0356345	0.0300729	0.062161	1.94176e-05	2.18113e-05	0.0523051	2.51903e-05	3.57098e-05	2.59417e-05	2.35559e-05	2.88814e-05	0.0548634	0.0575611	0.0691756	0.0392086	0.0415967	0.0453168	0.0601466	0.0492967	0.0440509	2.32819e-05	1.43591e-05	1.38071e-05	1.47769e-05	1.49208e-05	1.4751e-05	0.0426589	3.00096e-05	2.63958e-05	3.32741e-05	2.68286e-05	1.81447e-05	1.61728e-05	1.69683e-05	1.62163e-05	2.33587e-05
Dopamine	0.0218371	0.020477	0.0181891	0.0192123	0.0202949	0.0646485	0.0903008	0.0924187	0.0818384	0.0877416	0.142557	0.198708	0.250152	0.120761	0.230168	0.00903948	0.0108468	0.0106726	0.0100856	0.0123097	0.151794	0.112914	0.141607	0.100011	0.175044	0.318226	0.414225	0.277764	0.283327	0.358819	0.00305171	0.00279635	0.00287998	0.0029188	0.00207952	0.0737821	0.0986109	0.13335	0.101357	0.0794717	0.889933	1.13497	0.80968	0.694897	0.540929
Normetadrenaline	9.17861e-05	8.29407e-05	6.04355e-05	6.91197e-05	0.000332834	0.0321314	0.0279028	0.0334661	0.0290535	0.0303185	0.0192064	0.0293515	0.0333368	0.0324249	0.0326844	2.35475e-05	3.76719e-05	2.97849e-05	2.55425e-05	9.13024e-05	0.11665	0.0706413	0.0980009	0.0646948	0.127672	0.0285824	0.0382113	0.032271	0.0273353	0.0361787	9.98826e-05	1.46193e-05	1.46089e-05	1.50984e-05	1.73005e-05	0.101819	0.119957	0.152459	0.122397	0.10961	0.0501481	0.056248	0.0539526	0.0415668	0.0362482
Noradrenaline	9.27838e-05	8.12306e-05	5.26374e-05	6.69137e-05	5.69131e-05	0.0293927	0.0335872	0.0401736	0.0373617	0.0358681	0.0671833	0.091599	0.136298	0.0703735	0.119213	2.19046e-05	8.43693e-05	2.81835e-05	2.69615e-05	3.04341e-05	0.215903	0.0996579	0.136722	0.087471	0.172039	0.135059	0.168084	0.134453	0.111517	0.149665	1.26234e-05	1.34822e-05	1.47769e-05	1.49208e-05	1.76648e-05	0.0460297	0.0540402	0.071503	0.0548285	0.0431432	0.258036	0.31884	0.251103	0.212722	0.177834
5-Hydroxytryptamine	9.07885e-05	7.01148e-05	6.36847e-05	6.39725e-05	6.48378e-05	0.00363824	0.00390837	0.00413295	0.00427208	0.00334277	0.00705878	0.00799053	0.0134343	0.00866494	0.0168992	2.62855e-05	3.61022e-05	2.78633e-05	2.35559e-05	3.04341e-05	0.0115927	0.00791106	0.0119462	0.00466271	0.0195863	0.107528	0.137814	0.104642	0.0734391	0.102859	1.53059e-05	1.49442e-05	1.59523e-05	1.63418e-05	1.71184e-05	0.00239747	0.00182161	2.63958e-05	0.00167745	0.00179152	0.142542	0.00141697	1.77668e-05	0.110416	0.0652623
Pyridine, 2-hydroxy	8.67978e-05	6.92598e-05	5.58866e-05	6.83844e-05	6.77194e-05	0.0469585	0.0395962	0.0561562	0.0409801	0.0407292	0.0385125	0.0639105	0.0592858	0.0462026	0.0558644	2.19046e-05	3.84567e-05	2.7543e-05	2.24206e-05	2.48442e-05	0.0467518	0.041541	0.0445215	0.0318826	0.0629347	0.0431065	0.0529933	0.0568276	0.0733191	0.0609812	1.35701e-05	4.02843e-05	1.51127e-05	1.50984e-05	1.76648e-05	0.050046	0.066048	0.0617309	0.0516259	0.0405961	0.11451	0.107587	0.11513	0.089188	0.103907
Uridine	8.18094e-05	6.75497e-05	5.8486e-05	6.83844e-05	6.77194e-05	0.00410847	0.0059728	0.00811458	0.0046789	0.0075315	0.00580191	0.0113459	0.00693404	0.0166171	0.0085303	2.21784e-05	3.84567e-05	2.56214e-05	2.66777e-05	2.95025e-05	0.00120261	0.00669132	2.62017e-05	8.56614e-05	0.0131381	0.00857136	0.00583329	0.0100825	0.00736407	0.0116659	0.000113611	6.6599e-05	1.49448e-05	1.61642e-05	1.65721e-05	0.0172349	0.0236556	2.9258e-05	0.0164598	0.0204797	0.00707644	0.00164144	1.59702e-05	1.78938e-05	0.0157335
Adenosine	0.00294414	0.00350061	0.00293275	0.0034604	0.0032246	0.0205828	0.014283	0.0189111	0.0130761	0.0186114	0.00823939	0.0146386	0.0151968	0.0182624	0.0153971	0.0035888	0.00155671	0.00338427	0.0034349	0.00143755	0.020597	0.0297171	0.0267528	7.98209e-05	0.0198763	0.0174271	0.0220969	0.0240998	0.0174986	0.0171029	0.00127433	0.00123874	0.00115478	0.00127378	0.0005487	0.0404001	0.0336392	2.54417e-05	0.0290932	0.0319835	0.0227549	1.69522e-05	1.59702e-05	0.0298462	0.0288332
Boric acid	0.00455638	7.69553e-05	0.00298149	5.80899e-05	6.98807e-05	0.703493	0.36452	0.631145	0.328465	0.390181	0.267909	0.550665	0.607881	0.425545	0.400997	0.00116971	0.000202094	0.00129548	2.78129e-05	3.04341e-05	0.690056	0.48036	0.550414	9.44223e-05	0.650339	0.490302	0.580707	0.644935	0.674178	0.610799	0.000899259	0.000928975	0.00128508	0.000907328	0.00090928	0.495928	0.61855	0.587084	0.549428	0.592035	0.508657	0.559787	0.613284	0.638099	0.930982
Pyruvic acid	9.37815e-05	7.43901e-05	5.71863e-05	6.17665e-05	6.26765e-05	0.0067406	0.00877225	0.00975795	0.00630068	0.00772449	0.0103588	0.0174995	0.0105398	0.00971165	0.0106273	2.38213e-05	3.84567e-05	2.97849e-05	2.44073e-05	2.45336e-05	0.0214245	0.0177501	0.0129908	0.010916	0.0243804	0.00819248	0.0139334	0.00997364	0.0102309	0.0146107	1.40435e-05	1.44569e-05	1.36014e-05	1.49208e-05	1.43868e-05	0.0104759	0.0156845	0.0126531	0.0114185	0.017759	0.0556029	0.0724439	0.0675093	0.0566759	0.0900335
1,3-Propanediol	0.00942205	0.00565194	0.0102019	0.00544648	0.00471947	0.367584	0.279088	0.399659	0.2444	0.225936	0.221718	0.294684	0.305844	0.345451	0.333608	0.00228027	0.00349328	0.00319531	0.00263088	0.00299372	0.287619	0.254537	0.250274	0.142317	0.321926	0.265704	0.330474	0.29065	0.280278	0.304923	0.00354181	0.00363793	0.00320339	0.00365933	0.00379993	0.626996	0.425861	0.514508	0.341969	0.429611	0.254075	0.280424	0.272124	0.293237	0.473367
Lactic Acid	9.57768e-05	0.011002	6.10854e-05	0.0114695	0.0123466	0.160068	0.221894	0.229991	0.153781	0.175683	0.116181	0.189818	0.134643	0.138734	0.107893	0.00819095	0.00912994	0.00942867	0.00893703	0.00972339	0.168764	0.175521	0.128006	0.111923	0.177958	0.120533	0.174442	0.139496	0.173757	0.23285	1.43591e-05	1.5269e-05	1.57844e-05	1.65195e-05	0.000141318	1.5098	2.00485	1.5962	1.09142	2.694	0.179183	0.188763	0.157581	0.162775	0.813225
Glycolic acid	0.00168308	0.00201195	0.0012334	0.00171476	0.00165624	0.0120692	0.0180529	0.020618	0.00920284	0.0122389	0.027198	0.0792104	0.0237238	0.0293608	0.0209226	2.60117e-05	3.76719e-05	3.07457e-05	2.44073e-05	2.76392e-05	0.0141965	0.0202823	0.012717	0.0196067	0.0215019	0.02132	0.0320575	0.025062	0.0759943	0.0790976	0.000311482	0.000393421	1.47769e-05	0.000650476	0.000366225	0.0370207	0.0448727	0.0344554	0.0319902	0.0576982	0.0308737	0.0331045	0.0325558	0.0278413	0.0726985
Pyruvic acid	0.00568974	0.00335012	0.0049934	6.7649e-05	5.90744e-05	0.0147094	0.0166657	0.0223016	0.0107913	0.0137242	0.0138866	0.0240118	0.0149864	0.0183775	0.0117352	2.16308e-05	3.84567e-05	2.81835e-05	2.61101e-05	2.88814e-05	0.0238029	0.0240426	0.0227143	0.0167575	0.0327695	2.20304e-05	0.0234183	0.0152336	0.0391264	0.037048	1.48325e-05	1.47817e-05	1.46089e-05	1.65195e-05	1.52973e-05	0.0205874	0.0296699	0.0235575	0.0207953	0.0316587	0.0239934	0.0289206	0.0249548	0.0200413	0.0331249
Oxalic acid	0.0039927	7.01148e-05	6.04355e-05	6.10312e-05	0.00600974	0.0663613	0.0800933	0.108566	0.0603859	0.0638693	0.0613369	0.0854444	0.0623447	0.0625519	0.0595397	2.38213e-05	3.76719e-05	2.65822e-05	2.32721e-05	2.9813e-05	0.082718	0.0675714	0.0603977	0.104304	0.0360664	2.27989e-05	0.0706958	0.0852675	0.0898363	0.0836185	1.54637e-05	1.59188e-05	1.52806e-05	1.63418e-05	1.58436e-05	0.0614026	0.0607113	0.0542958	0.0558937	0.0602028	0.0415257	0.0396295	0.0436908	0.0358149	0.054442
(R)-3-Hydroxybutyric acid	9.07885e-05	7.268e-05	6.04355e-05	6.39725e-05	0.0121592	3.68634e-05	2.30419e-05	0.00243447	0.00150813	0.00228533	0.00132925	0.00239674	2.13839e-05	2.08732e-05	1.81519e-05	0.0165711	0.0170461	0.0158785	0.0137841	0.0143792	0.00433644	0.00243916	0.00301348	0.00422661	0.0087323	0.0023342	0.00308051	0.00337029	0.00358289	0.00308499	1.40435e-05	1.36447e-05	1.56164e-05	0.0257924	1.60258e-05	0.12569	0.123898	0.157178	0.153689	0.11602	0.00683526	0.00867173	0.00702907	0.00655548	0.0101293
Phosphoric acid	8.38047e-05	7.86654e-05	5.97857e-05	6.25018e-05	6.26765e-05	0.63539	0.633996	1.0065	0.46983	0.617537	0.620311	0.983124	0.603316	0.778543	0.703446	2.16308e-05	3.76719e-05	2.53011e-05	2.78129e-05	2.67075e-05	1.04149	1.07499	1.04841	1.69595	1.29156	0.612035	1.13232	0.840622	1.16219	1.24121	1.30968e-05	1.38071e-05	1.62881e-05	1.50984e-05	1.73005e-05	0.905712	1.21812	1.00528	0.957738	1.08238	0.753674	0.623075	0.584227	0.435614	0.732207
Succinic acid	8.48024e-05	6.92598e-05	6.10854e-05	7.20609e-05	6.6999e-05	0.0699757	0.07674	0.0985238	0.0600052	0.0677427	0.0789874	0.133301	0.0977274	0.101236	0.0932812	2.40951e-05	3.84567e-05	2.65822e-05	2.41235e-05	2.48442e-05	0.115094	0.120305	0.115993	0.220827	0.122972	0.0664838	0.119917	0.0923477	0.143715	0.147125	1.48325e-05	1.36447e-05	1.59523e-05	1.74076e-05	1.52973e-05	0.191565	0.239532	0.237142	0.237781	0.259395	0.128328	0.106843	0.109471	0.0793311	0.114632
Glyceric acid	9.07885e-05	8.20857e-05	5.39371e-05	5.95606e-05	5.90744e-05	0.0115409	0.0131012	0.0203476	0.0104782	0.0134103	0.0154822	0.0256248	0.0173473	0.0260098	0.015221	2.68331e-05	3.21781e-05	2.78633e-05	0.000286927	3.01236e-05	0.0249304	0.0251359	0.0253609	0.038646	0.035682	0.0125363	0.0285217	0.0236282	0.0242399	0.0278763	1.34124e-05	1.55939e-05	1.51127e-05	1.56313e-05	1.4751e-05	0.0349351	0.0481001	0.0468443	0.0450908	0.0457267	0.0205777	0.0216682	0.0193952	0.011656	0.0269026
3-Methyl-2-ketopiperazine	0.309832	0.409686	0.34935	0.394383	0.405248	3.59643e-05	2.42086e-05	4.1563e-05	2.15808e-05	2.05156e-05	1.13545e-05	2.11446e-05	2.18755e-05	2.04041e-05	1.96645e-05	0.470618	0.665933	0.663101	0.545914	0.707146	3.05265e-05	2.86818e-05	2.59137e-05	7.98209e-05	2.44941e-05	2.30551e-05	2.12111e-05	1.9265e-05	2.94661e-05	2.69285e-05	0.146485	0.143931	0.142748	0.153737	0.163887	2.68484e-05	2.7844e-05	2.9258e-05	3.39975e-05	2.71442e-05	1.73292e-05	1.57831e-05	1.85653e-05	1.54707e-05	2.38836e-05
Pipecolic acid	0.694324	0.746533	0.629826	0.68297	0.732472	4.27076e-05	2.53752e-05	3.8761e-05	1.99737e-05	2.30484e-05	1.09674e-05	2.11446e-05	2.16297e-05	2.15767e-05	1.94484e-05	1.21099	1.27297	1.3649	1.40116	1.25285	0.000597782	2.8078e-05	2.82172e-05	9.24754e-05	2.64649e-05	2.51044e-05	2.16773e-05	2.09967e-05	2.85453e-05	2.55259e-05	0.377919	0.388132	0.333767	0.395833	0.401817	2.53732e-05	3.0319e-05	0.000292262	2.96574e-05	2.93537e-05	0.000969213	1.79265e-05	1.79664e-05	1.56571e-05	2.28337e-05
Malic acid, 2-methyl-	9.67745e-05	8.37958e-05	5.26374e-05	7.05903e-05	6.91603e-05	0.0152821	0.00975896	0.0054667	0.0151706	0.0117656	1.07094e-05	0.00515134	0.0206426	1.97005e-05	0.0206156	2.38213e-05	3.37477e-05	2.88241e-05	2.29882e-05	2.54653e-05	2.71719e-05	2.56627e-05	0.0153712	0.00482235	0.026325	0.0203625	0.0181467	0.0140217	2.57828e-05	2.44039e-05	1.51481e-05	1.54315e-05	1.37693e-05	1.723e-05	1.45689e-05	2.3308e-05	2.44408e-05	2.70318e-05	3.21891e-05	2.87224e-05	0.022022	0.0237489	0.0211597	0.0193113	0.016476
Malic acid	0.0261251	0.00257373	6.30349e-05	6.39725e-05	0.00593266	4.04598e-05	2.74169e-05	4.1563e-05	1.83667e-05	2.35549e-05	1.16126e-05	2.43162e-05	2.04007e-05	2.06386e-05	1.79358e-05	2.16308e-05	0.00074402	2.72227e-05	0.000372353	0.000880105	2.98556e-05	2.62665e-05	2.42419	9.1502e-05	2.34358	2.48482e-05	3.457	2.07802e-05	2.63967e-05	3.63812	1.38857e-05	0.00021003	1.4441e-05	0.0133074	1.58436e-05	7.43545	9.0766	9.31959	9.90658	9.35037	3.79942	3.71272	3.42049	1.50979e-05	3.3469
Pyroglutamic acid	9.47792e-05	8.29407e-05	5.26374e-05	7.05903e-05	0.000294652	19.4635	14.3171	19.7135	10.7743	13.7101	7.09058	12.2382	9.42401	9.84047	10.5855	2.54641e-05	3.25705e-05	0.001626	2.63939e-05	2.54653e-05	14.5804	14.8383	2.4762e-05	35.2112	2.56203e-05	11.9241	11.0758	10.7726	17.0104	14.4689	1.32546e-05	1.33198e-05	1.32656e-05	1.49208e-05	1.67542e-05	9.55868	2.53689e-05	2.9894e-05	12.2128	10.0647	10.1357	8.2487	8.45854	7.64998	12.1498
4-Aminobutanoic acid/GABA	9.37815e-05	0.000542107	0.000237193	5.88253e-05	0.00162599	5.61479	6.26547	6.83958	5.78832	6.34678	2.34977	3.55408	2.963	3.10867	3.06803	0.001728	0.00178314	2.62619e-05	0.00151722	0.00214343	4.66069	3.94297	5.50005	4.57758	5.12035	2.16401	3.49641	2.69465	3.22767	3.47506	0.000326473	0.000278091	0.000442466	1.47432e-05	1.62079e-05	13.7497	14.3377	15.0968	16.8596	14.8596	2.34731	2.62145	2.14575	1.73303	2.01832
Erythronic acid	8.28071e-05	7.35351e-05	5.52368e-05	6.9855e-05	6.48378e-05	0.00256156	0.00152514	0.00261426	1.99737e-05	2.25418e-05	0.00323707	0.00112674	2.18755e-05	0.00424476	0.00402388	2.16308e-05	3.64946e-05	2.65822e-05	2.78129e-05	2.95025e-05	0.0290089	0.0122589	0.035473	0.0179879	0.0355385	0.000709071	0.0223374	0.00926797	0.0110344	0.0258289	0.000333573	0.000332832	1.52806e-05	0.00121622	0.000269888	2.59633e-05	2.87721e-05	3.02121e-05	3.29125e-05	2.61973e-05	0.0522178	0.0567612	0.0462951	0.0335066	0.0536622
2-Imidazolidone-4-carboxylic acid	9.57768e-05	7.1825e-05	6.23851e-05	6.9855e-05	6.55582e-05	0.0588735	0.0527137	0.0656251	0.0300664	0.0443734	0.035527	0.060576	0.0394725	0.0436298	0.0362188	0.000482723	3.84567e-05	2.91443e-05	2.72453e-05	0.000465518	0.0676983	0.0862255	0.0823222	0.070953	0.0734236	0.0614983	0.0712251	0.0638911	0.0806006	0.0575041	1.30968e-05	1.44569e-05	1.42731e-05	1.61642e-05	1.78469e-05	0.0332194	0.0359165	0.037289	0.0276624	0.0318225	0.0492851	0.0378661	0.0372414	0.0323625	0.0447709
Pentanedioic acid, 2,4-bis[(trimethylsilyl)oxy]-, bis(trimethylsilyl) ester, (R*,S*)-	9.37815e-05	0.00065925	0.0004185	6.69137e-05	6.77194e-05	0.0222309	0.0187018	0.0400774	0.0150742	0.0192059	0.0161513	0.0319457	0.032768	0.0342697	0.0313224	0.000358688	3.13932e-05	3.04254e-05	2.35559e-05	2.79497e-05	0.0397575	0.0242084	0.0352853	0.0251085	0.0355249	0.0392489	0.0456955	0.0358889	0.0361417	0.0393846	1.2939e-05	1.46193e-05	0.000197305	1.65195e-05	1.73005e-05	0.0222393	0.0268539	0.0284757	0.0233436	0.0209768	0.0422462	0.0304925	0.0294396	0.0305608	0.0282138
Citric acid	8.77954e-05	8.03755e-05	6.30349e-05	6.32372e-05	5.97948e-05	0.655543	0.698927	0.726917	0.589207	0.685914	0.908297	1.95585	1.18476	1.18499	1.23229	2.49165e-05	3.72795e-05	2.94646e-05	2.32721e-05	2.7018e-05	0.471228	0.38242	0.593269	0.440351	0.612207	0.618636	0.932658	0.734117	1.00837	1.02862	1.43591e-05	1.33198e-05	1.37693e-05	1.49208e-05	1.60258e-05	1.17682	1.86711	1.8716	1.57398	1.36123	0.82736	0.813086	0.693011	0.544278	0.624128
D(-)-Quinic acid	0.320357	0.352488	0.274314	0.303986	0.337602	3.55147e-05	2.56669e-05	0.294702	1.81371e-05	2.25418e-05	1.04513e-05	0.380269	2.40876e-05	2.06386e-05	2.0745e-05	0.185642	0.207762	0.201344	0.188213	0.198743	0.662988	0.36361	0.602587	0.681671	0.958737	2.1518e-05	0.65872	0.468276	0.32859	0.448165	0.0689244	0.0641379	0.0732882	0.0691374	0.0718666	2.56683e-05	0.47873	0.61396	0.2826	0.331621	1.17323	1.29568	1.39006	1.12212	0.946929
cis-Caffeic acid	0.192826	0.158222	0.115692	0.117295	0.110453	4.31571e-05	2.68336e-05	4.1096e-05	2.04329e-05	2.0009e-05	1.16126e-05	2.22018e-05	2.13839e-05	1.97005e-05	1.90163e-05	0.0591528	0.0791678	0.0726034	0.0702546	0.0785713	0.00108721	0.00158324	2.76413e-05	7.98209e-05	0.000939787	0.00381228	2.23766e-05	0.0024354	2.5169e-05	2.58065e-05	0.0219794	0.0167805	0.0151624	0.0152611	0.0142682	0.00271198	0.00245707	0.00486032	3.39975e-05	0.00111512	0.00539347	1.65625e-05	0.000937449	0.00465109	2.36211e-05
Hormones
Salicylic Acid	0.211291	0.199947	0.236746	0.228437	0.226998	0.352079	0.469172	0.218493	0.550686	0.661743	15.0892	14.6817	15.6829	8.3444	8.52158	0.211204	0.212962	0.24882	0.237031	0.238349	0.9261	0.947471	0.936533	0.947856	0.947532	6.24308	4.25046	4.31786	5.14987	4.35124	0.326761	0.439731	0.394179	0.478184	0.45486	1.68829	1.37641	1.03775	1.32635	1.66385	7.40583	9.8582	11.2528	8.4582	10.2058
Abscisic Acid	0.413204	0.377317	0.392869	0.423485	0.382841	0.422071	0.396074	0.423485	0.433204	0.392837	0.437695	0.561796	0.561021	0.401915	0.429435	0.378034	0.408853	0.354495	0.368108	0.366133	0.333691	0.264684	0.286449	0.269811	0.291987	0.242777	0.252981	0.238863	0.201754	0.269969	0.0779714	0.0887774	0.0743029	0.0716159	0.0851826	0.544714	0.510907	0.569098	0.563101	0.574202	0.313017	0.360592	0.520603	0.420608	0.460603
Zeatin	7.8825	7.55115	6.19567	8.29148	7.8578	3.15994	3.38215	3.85195	2.9649	2.63361	43.1045	38.4039	32.9243	35.1231	38.4387	8.78273	8.3995	10.4855	10.3414	9.91012	42.267	41.0378	40.6306	39.4622	39.4233	38.0066	34.4248	39.6162	43.0152	35.265	8.63975	9.50734	11.2283	9.63814	7.79772	61.5157	43.1468	44.481	46.1711	54.9883	98.7749	146.985	130.418	113.418	126.418
Indole Acetic Acid	0.177109	0.227965	0.26504	0.244216	0.164056	0.167503	0.093769	0.049226	0.314808	0.347607	0.213467	0.240282	0.190052	0.200675	0.201883	0.497267	0.469129	0.595202	0.483522	0.602074	0.35436	0.371364	0.463226	0.339437	0.320935	0.264424	0.290667	0.250197	0.2708	0.290001	0.397064	0.355516	0.333463	0.397965	0.41499	0.342354	0.306576	0.38383	0.3686	0.340632	0.673705	0.961941	1.63824	0.848242	0.753824
Methyl Jasmonate	0.303925	0.274445	0.264127	0.261736	0.333435	0.157968	0.189414	0.195737	0.177867	0.163708	0.485328	0.42543	0.696099	0.439894	0.386292	0.799396	1.00287	0.828994	0.688932	0.96513	0.0996225	0.0851949	0.107092	0.127316	0.0813725	0.574618	0.528197	0.512971	0.547666	0.557486	0.913621	0.451955	0.371648	0.489177	0.512587	0.423417	0.488225	0.380187	0.386019	0.478895	0.438857	0.352526	0.371458	0.383458	0.391458
