# Supplementary material for: Metabolomic homeostasis shifts after callus formation and shoot regeneration in tomato
Source: PLoS One. 2017 May 8;12(5):e0176978. doi: 10.1371/journal.pone.0176978 (PMC5421760; doi:10.1371/journal.pone.0176978)
Supplement: S7 Table — (XLSX) [file pone.0176978.s007.xlsx]

## Sheet: Sheet1
WT callus/cotyledon			WT Regenerated shoot/ Callus				shr callus/cotyledon			shr Regenerated shoot/ Callus					pct1-2 callus/cotyledon				pct1-2Regenerated shoot/ Callus
Metabolite/Node name	Short forms	Groups	Metabolite/Node name	Short forms	Groups		Metabolite/Node name	Short forms	Groups		Metabolite/Node name	Short forms	Groups		Metabolite/Node name	Short forms	Groups		Metabolite/Node name	Short forms	Groups
"Erythritol"	Ery	Sugar	"L-Glycerol-2-phosphate"	l-gly2p	Sugar		"5-Hydroxytryptamine"	Trypn	Amines		"Ribose"	Rib	Sugar		"Aspartate"	Asp	Amino acid		"Talofuranose"	TalF	Sugar
"Ribose"	Rib	Sugar	"Maltitol"	malt	Sugar		"Dopamine"	Dop	Amines		"myo-Inositol"	Myo	Sugar		"Fructose"	Fru	Sugar		"1-Methyl-alpha-D-glucopyranoside"	mad-g	Sugar
"Glycerol-2-P"	gly2p	Sugar	"Cellobiose-2"	cell2	Sugar		"Ethanolamine"	EthP	Amines		"Galactosylglycerol"	GalG	Sugar		"ABA"	ABA	Hormone		"1-Methyl-beta-D-galactopyranoside"	mbd-g	Sugar
"Psicopyranose"	PsiP	Sugar	"Fructose"	Fru	Sugar		"Sinapinate"	Sina	Chlorogenic acid		"1-2-3-Butantriol"	1-2-3-but	Organic acid		"Valine"	Val	Amino acid		"Glucose-6-phosphate"	glu6p	Sugar
"Talofuranose"	TalF	Sugar	"Galactose"	Gal	Sugar		"Valine"	Val	Amino acid		"Lyxonate"	Lyx	Sugar acid		"Galactonate"	Gac	Sugar		"Isoleucine"	Ile	Amino acid
"Tagatose"	Tag	Sugar	"Glutamine"	Glutn	Amino acid		"1-M-beta-D-galactopyranoside"	mbd-g	Sugar		"Sinapinate"	Sina	Chlorogenic acid		"Citrate"	Cit	Organic acid		"Allantoin"	alla	Amino acid
"Sorbose"	Sor	Sugar	"Glucarate"	Glcr	Sugar		"Galactose"	Gal	Sugar		"Normetadrenaline"	Noradre	Amines		"2-Imidazolidone-4-carboxylic acid"	Imi	Organic acid		"Stearate"	Ste	Fatty acid
"Psicose"	Psi	Sugar	"Ethanolamine"	EthP	Amines		"Glycolate"	Glyco	Organic acid		"SA"	SA	Hormone		"GABA"	GABA	Organic acid		"Sinapinate"	Sina	Chlorogenic acid
"d-Glucose"	d-gluc	Sugar	"Pyruvate"	Pyru	Organic acid		"Aspartate"	Asp	Amino acid		"Tagatose"	Tag	Sugar		"Glycerate"	Glyc	Organic acid		"Dopamine"	Dop	Amines
"Galactose"	Gal	Sugar	"GABA"	GABA	Organic acid		"Propanediol"	Propd	Organic acid		"Psicose"	Psi	Sugar		"3-Hydroxybutyric acid"	3-HBA	Organic acid		"Normetadrenaline"	Noradre	Amines
"Glucopyranose 1"	glup1	Sugar	"Citrate"	Cit	Organic acid		"linolate"	lin	Fatty acid		"d-Glucose"	d-gluc	Sugar		"Uridine"	Uri	Neucleotides		"Noradrenaline"	Nadre	Amines
"Galactonate"	Gac	Sugar	"MeJa"	MeJa	Hormone		"IAA"	IAA	Hormone		"Glucose-6-phosphate"	glu6p	Sugar		"stearate"	Ste	Fatty acid		"3-Hydroxybutyric acid"	3-HBA	Organic acid
"1-M-beta--D-galactopyranoside"	mbd-g	Sugar	"Cellobiose-1"	cell1	Sugar		"Pipecolic acid"	pipA	Organic acid		"Palmitate"	palm	Fatty acid		"Palmitate"	palm	Fatty acid		"Malic acid-2-methyl"	Mal2M	Organic acid
"Glucose-6-P"	Glu6P	Sugar	"D-Glucopyranose"	d-glup	Sugar		"3-Methyl-2-ketopiperazine"	Keto	Organic acid		"5-Hydroxytryptamine"	Trypn	Amines		"Gluconate"	Gluco	Sugar		"GABA"	GABA	Organic acid
"myo-Inositol-2-P"	MyoP	Sugar	"Alanine"	Ala	Amino acid		"Glycerate"	Glyc	Organic acid		"Citrate"	Cit	Organic acid		"Lyxonate"	Lyx	Sugar acid		"Citrate"	Cit	Organic acid
"Sucrose"	Suc	Sugar	"Caffeoylquinate"	cafq	Chlorogenic acid		"Succinate"	Succ	Organic acid		"IAA"	IAA	Hormone		"Pentonic acid"	pentA	Organic acid		"Zeatin"	Zeatin	Hormone
"alpha-D-Galactopyranosyl"	adg	Sugar	"Dopamine"	Dop	Amines		"Phosphate"	Phos	Organic acid		"Fructose"	Fru	Sugar		"Lysine"	Lys	Amino acid		"Tagatose"	Tag	Sugar
"Isomaltose"	Isol	Sugar	"Noradrenaline"	Nadre	Amines		"3-Hydroxybutyric acid"	3-HBA	Organic acid		"Stearate"	Ste	Fatty acid		"Glutamine"	Glutn	Amino acid		"Alanine"	Ala	Amino acid
"Alanine"	Ala	Amino acid	"Lactate"	Lac	Organic acid		"Oxalate"	Oxa	Organic acid		"ABA"	ABA	Hormone		"Asparagine"	Asn	Amino acid		"Glutamate"	Glum	Amino acid
"Serine"	Ser	Amino acid	"5-oxoproline"	oxopro	Amino acid		"Stearate"	Ste	Fatty acid		"MeJa"	MeJa	Hormone		"Phenylalanine"	Phy	Amino acid		"Palmitate"	palm	Fatty acid
"Threonine"	Thr	Amino acid	"SA"	SA	Hormone		"Glucarate"	Glcr	Sugar		"D-Glucopyranose"	d-glup	Sugar		"Glutamate"	Glum	Amino acid		"Galactarate"	Galc	Sugar
"Proline"	Pro	Amino acid	"Zeatin"	Zeatin	Hormone		"Palmitate"	palm	Fatty acid		"Valine"	Val	Amino acid		"Serine"	Ser	Amino acid		"linoleate"	lin	Fatty acid
"Glycine"	Gly	Amino acid	"Trehalose"	tre	Sugar		"Gluconate"	Gluco	Sugar		"Alanine"	Ala	Amino acid		"Sucrose"	Suc	Sugar		"Caffeoylquinate"	cafq	Chlorogenic acid
"Aspartate"	Asp	Amino acid	"Proline"	Pro	Amino acid		"Lysine"	Lys	Amino acid		"Lysine"	Lys	Amino acid		"D-Glucopyranose 1"	d-glu1	Sugar		"1-3-Propanediol"	propd	Organic acid
"Glutamate"	Glum	Amino acid	"Sinapinate"	Sina	Chlorogenic acid		"Glutamine"	Glutn	Amino acid		"Pentonate"	pento	Organic acid		"D-Glucose-(1Z)"	d-glu1z	Sugar		"Oxalate"	Oxa	Organic acid
"Phenylalanine"	Phy	Amino acid	"5-Hydroxytryptamine"	Trypn	Amines		"Asparagine"	Asn	Amino acid		"Glucarate"	Glcr	Sugar		"Sorbose"	Sor	Sugar		"Phosphate"	Phos	Organic acid
"Asparagine"	Asn	Amino acid	"Succinate"	Succ	Organic acid		"Phenylalanine"	Phy	Amino acid		"Caffeoylquinate"	cafq	Chlorogenic acid		"Psicopyranose"	PsiP	Sugar		"3-Methyl-2-ketopiperazine"	Keto	Organic acid
"Lysine"	Lys	Amino acid					"Proline"	Pro	Amino acid		"Dopamine"	Dop	Amines		"SA"	SA	Hormone		"Pentanedioic acid"	pentdA	Organic acid
"Allantoin"	alla	Amino acid					"Isoleucine"	Ile	Amino acid		"GABA"	GABA	Organic acid		"Succinate"	Succ	Organic acid		"Quinate"	qui	Chlorogenic acid
"Lyxonate"	Lyx	Sugar acid					"Threonine"	Thr	Amino acid						"Phosphate"	Phos	Organic acid		"SA"	SA	Hormone
"Gluconate"	Gluco	Sugar					"Isomaltose"	Isol	Sugar						"Sinapinate"	Sina	Chlorogenic acid		"IAA"	IAA	Hormone
"linolate"	lin	Fatty acid					"Glucopyranose 2"	glup2	Sugar						"linolate"	lin	Fatty acid		"Sorbose"	Sor	Sugar
"Stearate"	Ste	Fatty acid					"Galactonic acid"	galacA	Organic acid						"Threonine"	Thr	Amino acid		"Psicose"	Psi	Sugar
"Sinapinate"	Sina	Chlorogenic acid					"D-Glucose-(1Z)"	d-glu1z	Sugar						"Turanose-2"	tur2	Sugar		"Fructose"	Fru	Sugar
"Caffeoylquinate"	cafq	Chlorogenic acid					"Tagatose"	Tag	Sugar						"Psicose"	Psi	Sugar		"d-Glucose"	d-gluc	Sugar
"Dopamine"	Dop	Amines					"L-Glycerol-2-P"	l-gly2p	Sugar						"L-Glycerol-2-P"	l-gly2p	Sugar		"Sucrose"	Suc	Sugar
"Uridine"	Uri	Neucleotides					"MeJa"	MeJa	Hormone						"3-Methyl-2-ketopiperazine"	Keto	Organic acid		"Aspartate"	Asp	Amino acid
"Adenosine"	Ade	Neucleotides					"Zeatin"	Zeatin	Hormone						"Lactate"	Lac	Organic acid		"Glucarate"	Glcr	Sugar
"Borate"	Bor	Organic acid					"Caffeate"	Caf	Chlorogenic acid						"Pyruvate"	Pyru	Organic acid		"Lactate"	Lac	Organic acid
"Pyruvate"	Pyru	Organic acid					"Quinate"	qui	Chlorogenic acid						"Noradrenaline"	Nadre	Amines		"Succinate"	Succ	Organic acid
"Lactate"	Lac	Organic acid					"Citrate"	Cit	Organic acid						"Dopamine"	Dop	Amines		"Glycerate"	Glyc	Organic acid
"Glycolate"	Glyco	Organic acid					"Lactate"	Lac	Organic acid						"Glucarate"	Glcr	Sugar		"Malate"	Mal	Organic acid
"Oxalate"	Oxa	Organic acid					"Borate"	Bor	Organic acid						"Isoleucine"	Ile	Amino acid		"Gluconate"	Gluco	Sugar
"Phosphate"	Phos	Organic acid					"Adenosine"	Ade	Neucleotides						"Glucose-6-P"	Glu6P	Sugar		"Erythronate"	eryth	Organic acid
"Succinate"	Succ	Organic acid					"Lyxonate"	Lyx	Sugar acid						"Galactosylglycerol"	GalG	Sugar		"D-Glucopyranose"	d-glup	Sugar
"Glycerate"	Glyc	Organic acid					"Glycine"	Gly	Amino acid						"Talopyranose"	TalP	Sugar		"Glycine"	Gly	Amino acid
"3-Methyl-2-ketopiperazine"	Keto	Organic acid					"Alanine"	Ala	Amino acid						"Tagatose"	Tag	Sugar		"Threonate"	thre	Sugar
"Pipecolate"	Pip	Organic acid					"Lactose"	lact	Sugar						"Zeatin"	Zeatin	Hormone		"Pyruvate"	Pyru	Organic acid
"Pyroglutamate"	pyglu	Amino acid					"alpha-D-Galactopyranosyl"	adg	Sugar						"Caffeate"	Caf	Chlorogenic acid		"myo-Inositol"	Myo	Sugar
"2-Imidazolidone-4-carboxylic acid"	Imi	Organic acid					"Sucrose"	Suc	Sugar						"Glutarate"	Glut	Organic acid		"Isomaltose"	Isol	Sugar
"Quinate"	qui	Chlorogenic acid					"Butantriol"	Borut	Organic acid						"Malate"	Mal	Organic acid		"Serine"	Ser	Amino acid
"Caffeate"	Caf	Chlorogenic acid					"Maltitol"	malt	Sugar						"Malate-methyl"	MalM	Organic acid		"ABA"	ABA	Hormone
"SA"	SA	Hormone					"Galactosylglycerol"	GalG	Sugar						"Pipecolate"	Pip	Organic acid
"Zeatin"	Zeatin	Hormone					"myo-Inositol"	Myo	Sugar						"Oxalate"	Oxa	Organic acid
"MeJa"	MeJa	Hormone					"Glucopyranose 1"	glup1	Sugar						"Glycolate"	Glyco	Organic acid
"Malate-methyl"	MalM	Organic acid					"Psicose"	Psi	Sugar						"Propanediol"	Propa	Organic acid
"Cellobiose 2"	cell2	Sugar					"Sorbose"	Sor	Sugar						"Borate"	Bor	Organic acid
"Glutamine"	Glutn	Amino acid					"Psicopyranose"	PsiP	Sugar						"Adenosine"	Ade	Neucleotides
"Palmitic acid"	palm	Fatty acid					"Ribose"	Rib	Sugar						"Pyridine-2-H"	pyri2h	Organic acid
"Citrate"	Cit	Organic acid					"ABA"	ABA	Hormone						"5-Hydroxytryptamine"	Trypn	Amines
"Fructose"	Fru	Sugar					"SA"	SA	Hormone						"Normetadrenaline"	Noradre	Amines
"Talopyranose"	TalP	Sugar					"Glutarate"	Glut	Organic acid						"Ethanolamine"	EthP	Amines
"Glucopyranose 2"	glup2	Sugar					"2-Imidazolidone-4-carboxylic acid"	Imi	Organic acid						"Galactarate"	Galc	Sugar
"Galactosylglycerol"	GalG	Sugar					"Erythronate"	eryth	Organic acid						"Glycine"	Gly	Amino acid
"Glucarate"	Glcr	Sugar					"GABA"	GABA	Organic acid						"Proline"	Pro	Amino acid
"Ethanolamine"	EthP	Amines					"Pyruvate"	Pyru	Organic acid						"Alanine"	Ala	Amino acid
"Normetadrenaline"	Noradre	Amines					"Noradrenaline"	Nadre	Amines						"Isomaltose"	Isol	Sugar
"Noradrenaline"	Nadre	Amines					"Normetadrenaline"	Noradre	Amines						"alpha-D-Galactopyranosyl"	adg	Sugar
"Propanediol"	Propa	Organic acid					"Ethanolaminephosphate"	ethAP	Amines						"Turanose-1"	tur1	Sugar
"Cellobiose 1"	cell1	Sugar					"Galactarate"	Galc	Sugar						"Butantriol"	Borut	Organic acid
"Isoleucine"	Ile	Amino acid					"Threonate"	thre	Sugar						"myo-Inositol-2-P"	MyoP	Sugar
"Ethanolaminephosphate"	ethAP	Amines					"Serine"	Ser	Amino acid						"1-M-beta-D-galactopyranoside"	mbd-g	Sugar
"Talose"	talo	Sugar					"myo-Inositol-2-P"	MyoP	Sugar						"D-Glucopyranose 2"	d-glup2	Sugar
"GABA"	GABA	Organic acid					"1-M-alpha-D-glucopyranoside"	mad-g	Sugar						"myo-Inositol"	Myo	Sugar
"Glutarate"	Glut	Organic acid					"Glucose{BP}"	glubp	Sugar						"1-M-alpha-D-glucopyranoside"	mad-g	Sugar
"Glucose"	gluc	Sugar					"Talose"	tal	Sugar						"Glucose{BP}"	glubp	Sugar
"1-M-alpha-D-glucopyranoside"	mad-g	Sugar					"Fructose"	Fru	Sugar						"Talose MP"	talmp	Sugar
"myo-Inositol"	Myo	Sugar					"Talofuranose"	TalF	Sugar						"Galactose"	Gal	Sugar
"Maltitol"	malt	Sugar													"Talofuranose"	TalF	Sugar
"Butantriol"	Borut	Organic acid													"Ribose"	Rib	Sugar
"Valine"	Val	Amino acid
"Galactarate"	Galc	Sugar
"5-Hydroxytryptamine"	Trypn	Amines
