# Supplementary material for: Metabolomic homeostasis shifts after callus formation and shoot regeneration in tomato
Source: PLoS One. 2017 May 8;12(5):e0176978. doi: 10.1371/journal.pone.0176978 (PMC5421760; doi:10.1371/journal.pone.0176978)
Supplement: S8 Table — (XLSX) [file pone.0176978.s008.xlsx]

## Sheet: p values in refrence to stages
p value with refrences to stages -->		WT Co vs WT Ca	WT Co vs WT RS	WT Ca vs WT RS	shr Co vs shr Ca	shr Co vs shr RS	shr Ca vs shr RS	pct 1-2 Co vs pct 1-2 Ca	pct 1-2 Co vs pct 1-2 RS	pct 1-2 Ca vs RS
Metabolites:
Erythritol		2e-07	2e-07	0.0914512	0	2.4e-06	0.079837	0	1e-07	0.299564
Ribose		0.0004237	0.0006492	0.988831	0.000357	5.16e-05	0.0061205	8.1e-06	0.0002385	0.914786
L-Glycerol-2-phosphate		0.0006627	0.0002143	0.0090192	0.0172607	0.000476	0.557608	0.0002053	0.097222	0.196945
D-Psicopyranose		0.0004063	0.0031749	0.203646	0.0088938	0.0154813	0.655045	0.0106805	0.0356595	0.291027
Talofuranose		0.0001311	0.0011516	0.147542	0.0069325	0.0090838	0.426335	0.0122778	1e-07	0.0114262
Tagatose{BP}		0.0005184	0.0005594	0.120646	8.42e-05	0.0005287	0.0097024	8.4e-06	0.374469	0.0025636
Sorbose		0.00062	0.0010592	0.0749161	0.436505	0.0457787	0.272299	3e-05	0.0167798	0.0167799
Psicose		0.0001282	0.0006808	0.36901	3e-06	4.02e-05	0.0086839	9.5e-06	3.31e-05	0.0004776
Fructose		0.000196	0.0005948	0.0381225	8e-06	0.0004636	0.0018546	1.32e-05	9.7e-06	3.75e-05
Talopyranose		0.0001876	0.0002989	0.80859	0.0099912	0.0048769	0.588632	0.0050195	0.0026953	0.290448
D-Glucose (Z)		0.0002201	0.000679	0.183344	2.5e-06	3.96e-05	0.0147383	1.82e-05	9.9e-06	6.06e-05
Galactose		9.8e-05	0.0001702	0.0436778	0.0008184	4.52e-05	0.65538	0.0002419	0.0029279	0.0775107
Talose		7e-07	0.0004813	0.503589	0.0008656	0.0002765	0.623019	0.0003948	0.0030287	0.174431
Glucose		4.6e-06	0.0005737	0.246498	0.0004205	5.9e-06	0.93458	0.0001136	0.0003041	0.0652389
1-Methyl-ɑ-D-glucopyranoside		2.6e-06	0.0002235	0.19905	0.0002205	5.57e-05	0.196527	0.0002923	0.000682	0.0020606
Glucopyranose isomer1		0.000479	0.0004738	0.482435	0.0118461	0.005077	0.523482	0.0132591	0.0029936	0.377378
Galactonate		0.0011009	0.001978	0.0728983	0.0015829	0.0001125	0.670722	2.18e-05	0.0002202	0.532956
myo-Inositol		1.7e-06	0.0002075	0.137104	0.0016967	2.5e-05	0.0135285	0.0001118	4.13e-05	0.0008746
Glucopyranose isomer2		5.92e-05	0.0007739	0.0461567	2.63e-05	1.87e-05	0.000238	2.95e-05	1.83e-05	1.99e-05
1-Methyl-β-D-galactopyranoside		1e-07	8e-07	0.365226	0.0428048	0.0013745	0.558931	1e-07	0.0011946	0.0009173
Galactosylglycerol		3.2e-05	0.0004522	0.43629	8.27e-05	7e-05	0.0086615	0.0001354	0.0001002	0.459906
Glucose-6-phosphate		7.6e-06	0.0120403	0.188676	0.0773411	0.405763	0.0349007	0.0003162	0.0009232	0.0378926
myo-Inositol-2-phosphate		0.0006908	0.0001698	0.441441	0.0018347	0.0003233	0.0573786	0.0179314	0.0604696	0.923273
Maltitol		0.0060394	0.0003602	0.0004398	0.0009844	0.0014139	0.293458	0.294499	0.032785	0.768172
1,2,3-Butantriol		0.0001008	0.0284792	0.559221	0.0001754	0.0001637	0.001288	0.0195198	0.0771016	0.636093
Cellobiose(isomer 1)		0.000246	0.0006105	0.0244796	0.297519	0.119844	0.175011	0.206104	0.102399	0.113809
Sucrose		0.0014526	0.0008175	0.101961	0.0018254	2.93e-05	0.179582	8.2e-06	9.87e-05	0.0011266
Turanose (isomer 1)		0.401707	3.3e-06	0.373891	0.389693	1.5e-06	0.37389	0.0167748	0.0734281	0.239644
Cellobiose (isomer 2)		0.0171566	0.380956	0.0125069	0.0770682	0.0577061	0.0770246	0.174851	0.149466	0.649853
Turanose (isomer 2)		0.185052	2.77e-05	0.184727	0.12223	0.10429	0.275035	0.017452	0.0894439	0.391176
Trehalose		0.32808	0.0001095	0.0274438	0.0742844	0.0003153	0.147937	0.263025	0.368461	0.820534
ɑ-D-Galactopyranosyl ɑ-(1,4)-D-galactopyranoside		0.0401394	0.0132622	0.771758	0.0103292	0.000148	0.416089	0.0271006	0.001635	0.945198
Lactose		0.128352	0.0010051	0.0629408	0.0014482	0.0002519	0.667025	0.114551	0.0991866	0.192345
Isomaltose		6.18e-05	0.0018404	0.494464	0.0218929	0.0194409	0.164104	0.0166618	0.0016161	0.0207843
Valine		8e-06	0.0001543	0.512604	0.0012031	1.5e-05	0.0128018	3.18e-05	0.0003897	0.743091
Alanine		1.85e-05	1.42e-05	0.0015432	7.55e-05	0.00042	0.0035187	0.0006098	5.72e-05	0.0124506
Serine		0.0001948	0.0001429	0.433539	0.0097453	0.0001202	0.831523	1.05e-05	6.2e-06	4.37e-05
Threonine		1.13e-05	0.0001966	0.465139	0.0093839	2.9e-06	0.421403	1.39e-05	9.89e-05	0.440767
Isoleucine		6e-07	0.0002951	0.140222	0.0062233	5.4e-06	0.0583929	1.33e-05	0.0003984	0.0031222
Proline		1.69e-05	0.001333	0.0484924	0.0231278	0.0013421	0.880994	0.0002208	0.0956947	0.78286
Glycine		4.5e-06	0.0001353	0.249949	0.0005808	0.0001037	0.09144	1.78e-05	0.0005102	4.9e-06
Aspartate		0.0215267	0.0135556	0.45867	0.0052517	0.0355603	0.154841	0.0006878	0.0020792	0.0017823
Threonate		0.0994695	0.431426	0.232923	0.044158	0.0610944	0.563769	0.214353	0.0003965	0.0011092
Glutamate		0.0001811	0.0003321	0.278664	0.0628373	0.0135156	0.223929	0.0020248	0.0707853	0.0031996
Phenylalanine		0.0003295	0.000298	0.0839323	0.0068506	0.0020028	0.942178	0.0014767	0.0051424	0.266074
Asparagine		0.0007875	0.0007437	0.865695	0.0195112	0.0035656	0.144707	0.0064389	0.0443943	0.829936
Glutamine		4.82e-05	0.0002521	0.001736	0.0045319	0.0002218	0.105892	0.039011	0.118027	0.328511
Lysine		0.0162285	0.0061836	0.647292	0.0014775	0.0028888	0.0038807	0.0002709	0.0037217	0.167304
Allantoin		0.0173553	0.0001802	0.928684	0.379296	0.0019216	0.190921	0.537307	0.0210105	0.0209632
Pentonate		0.182335	0.0337977	0.717044	0.209076	0.0165124	0.0417126	0.0023168	0.0013545	0.418994
Lyxonate		0.0169821	0.0212871	0.649113	0.0002855	1.41e-05	0.040399	0.0190012	0.001141	0.21299
Gluconate		0.0011625	0.001944	0.0743965	0.0198874	0.0015679	0.534823	4.03e-05	0.0002364	0.0003808
Palimitate		0.0036113	0.0011367	0.367331	0.0009329	0.0029493	0.0178172	6.3e-06	5.39e-05	0.0013704
Glucarate		0.0009105	0.0005207	0.0006347	0.0002187	9.13e-05	1.47e-05	0.0003474	0.0001266	0.0001691
Galactarate		2.82e-05	0.0003668	0.603569	0.001168	0.0001929	0.0506374	0.0202082	0.0027614	0.0460323
Linoleate		0.0079352	0.0010283	0.415743	0.0060741	0.0069818	0.891223	0.00041	4.07e-05	0.0155481
Stearate		0.0040352	0.001481	0.585078	0.0005462	7.79e-05	0.0001141	0.0001688	3.68e-05	0.0003501
Sinapinate		0	1e-07	4.69e-05	0.0191489	0.176728	0.0293334	0	0.0008629	0.0004917
Caffeoylquinate		2.43e-05	0.0007702	0.0007296	0.391129	0.0007358	0.0181	0.424753	0.0316707	0.0385769
Ethanolamine		1.88e-05	0.0001073	0.0316243	0.0003333	9.55e-05	0.232637	4.25e-05	3.19e-05	0.384447
Ethanolaminephosphate		0.0013885	0.088841	0.989236	0.0006747	0.0183599	0.308985	0.373167	0.0535736	0.37335
Dopamine		0.0001938	0.0024593	0.0121526	0.0007275	0.0002301	0.0001465	0.0008279	0.0012258	0.00184
Normetadrenaline		6.8e-06	0.0003747	0.688765	0.0015115	0.0001021	0.0063361	0.0001492	0.0002306	5.19e-05
Noradrenaline		4.2e-05	0.0020185	0.0098607	0.0038224	0.0001168	0.920907	0.0004013	0.0005019	0.0010012
5-Hydroxytryptamine		2.25e-05	0.0046335	0.02053	0.01123	0.0004994	0.0005038	0.018701	0.0889733	0.094423
Pyridine, 2-hydroxy		0.0001326	0.0003306	0.193342	0.0008326	0.0003159	0.130002	0.0002778	2.32e-05	4.45e-05
Uridine		0.0015099	0.0071793	0.108326	0.174054	0.0010405	0.141096	0.0191658	0.181544	0.068541
Adenosine		0.0006234	0.002451	0.246272	0.0315426	3.8e-06	0.966168	0.0207578	0.087677	0.301938
Borate		0.0032432	0.0016669	0.742836	0.0188467	4.57e-05	0.375303	1.17e-05	0.0009153	0.339467
Pyruvate isomer 1		0.0002579	0.0012803	0.0393868	0.0022584	0.0007716	0.0609231	0.0005665	0.0004001	0.0006834
1,3-Propanediol		0.000975	0.0001677	0.941421	0.0011848	1.23e-05	0.216875	0.0006529	0.0015002	0.0406516
Lactate		0.0002502	0.0006011	0.0442735	0.0004543	0.0011473	0.520595	0.0027778	0.0794316	0.0011425
Glycolate		0.0037003	0.0340333	0.117493	0.0005564	0.0213836	0.0839895	0.000926	0.0095364	0.856199
Pyruvate isomer 2		0.0004686	0.0005004	0.746676	0.0007222	0.0337805	0.894738	0.0003865	0.0003021	0.773352
Oxalate		0.0009817	9.66e-05	0.367727	0.003504	0.0171434	0.836395	2.1e-06	0.0001636	0.0020158
(R)-3-Hydroxybutyric acid		0.642511	0.518303	0.502719	2.51e-05	1e-07	0.260309	1e-06	0.633364	0.0001022
Phosphorate		0.0016448	0.000431	0.578966	0.0006008	0.0010679	0.212764	4.54e-05	0.0003983	0.0008599
Succinate		0.0003405	0.000352	0.0449737	0.0024677	0.0017819	0.355848	3.12e-05	0.0001767	1.68e-05
Glycerate		0.0013642	0.001217	0.0725431	0.0005574	0.0012577	0.150148	4.8e-05	0.0012335	0.0001043
3-Methyl-2-ketopiperazine		4.13e-05	4.13e-05	0.0658525	0.000158	0.000158	0.260341	2.8e-06	2.8e-06	0.0006937
Pipecolate		4.5e-06	4.5e-06	0.0564522	3.3e-06	3.3e-06	0.307619	6.2e-06	6.2e-06	0.549475
Malate, 2-methyl-		0.0033943	0.12291	0.67555	0.142285	0.0757644	0.862734	0.0001052	7.87e-05	7.89e-05
Malate		0.231667	0.231036	0.0559234	0.178018	0.178086	0.668536	2.74e-05	0.0165648	7.57e-05
5-Oxoproline		0.0008519	0.0003012	0.0174253	0.116406	0.0003855	0.985766	0.0732152	0.0003357	0.334809
GABA		9.1e-06	9.95e-05	4.5e-06	5.52e-05	0.0003014	0.0014335	8.9e-06	0.0001319	5.2e-06
Erythronate		0.0903571	0.0419926	0.277207	0.0052205	0.0390366	0.0994235	0.118595	0.0003	0.000297
2-Imidazolidone-4-carboxylic acid		0.0012279	0.0007296	0.373573	2.65e-05	8.11e-05	0.126176	3.91e-05	0.0001759	0.0716557
Pentanedioic acid		0.0066048	0.0009361	0.291222	0.0004991	2.41e-05	0.0749072	6.69e-05	0.0002276	0.0279954
Citrate		9e-06	0.001799	0.0231394	0.0003559	0.000427	0.0041567	0.0003343	0.000209	0.0003668
Quinate		0.0103301	0.0323888	0.863287	0.0085068	0.165633	0.09544	0.0579701	0.0001235	0.0001713
Caffeate		0.0009612	0.0009609	0.0630716	3.62e-05	2.23e-05	0.555017	1.84e-05	4.36e-05	0.983027

## Sheet: p values and FDR value and Bonf
	WT Cotyledon				WT Callus				WT RS				shr cotyledon				shr callus				shr RS				pct 1-2 cotyledon				pct 1-2 callus				pct 1-2 RS
Metabolites::	(p-values)	FDR(q-values)	Bonferroni Correction		(p-values)	FDR(q-values)	Bonferroni Correction		(p-values)	FDR(q-values)	Bonferroni Correction		(p-values)	FDR(q-values)	Bonferroni Correction		(p-values)	FDA(q-values)	Bonferroni Correction		(p-values)	FDR(q-values)	Bonferroni Correction		(p-values)	FDR(q-values)	Bonferroni correction		(p-values)	FDR(q-values)	Bonferroni correction		(p-values)	FDR(q-values)	Bonferroni Correction
Erythritol	1.06103	1	1		2.882e-05	0.00040456	0.00262262		1.932e-05	0.00019838	0.00175812		0.018235	0.0981008	1		0.527666	0.539524	1		0.00269996	0.030712	0.245696		0.014257	0.0810866	1		0.276513	0.279585	1		0.0290958	0.163425	1
Ribose	0.00030652	0.000715213	0.0278933		0.0953424	0.16067	1		0.0955336	0.180019	1		0.103606	0.214195	1		0.0007588	0.00146917	0.0690508		0.0672764	0.153054	1		0.122048	0.246809	1		0.0003134	0.000586114	0.0285194		0.12323	0.266999	1
L-Glycerol-2-phosphate	7.114e-05	0.000222568	0.00647374		0.015242	0.0677664	1		0.0092852	0.052704	0.844953		0.0127008	0.0981008	1		2.78e-05	8.74774e-05	0.0025298		0.0105666	0.0731998	0.961561		0.0081622	0.0598857	0.74276		1.516e-05	4.99559e-05	0.00137956		0.00473584	0.0636607	0.430961
D-Psicopyranose	0.0071014	0.00897538	0.646227		0.523645	0.67115	1		0.686069	0.855237	1		0.568634	0.760966	1		0.0047874	0.00622362	0.435653		0.661825	0.872841	1		0.247777	0.373866	1		0.0037466	0.00460731	0.340941		0.405956	0.626136	1
Talofuranose	0.0041058	0.00566103	0.373628		0.0858072	0.147329	1		0.107798	0.188646	1		0.10592	0.214195	1		0.0030684	0.00423067	0.279224		0.134689	0.245134	1		0.100192	0.214369	1		0.0021016	0.00289766	0.191246		1.86e-05	0.0005642	0.0016926
Tagatose{BP}	0.0037296	0.0053872	0.339394		10.1842	1	1		7.96895	1	1		12.9028	1	1		0.0033954	0.00454384	0.308981		8.90882	1	1		13.6899	1	1		0.0025196	0.00337182	0.229284		1.89253	1	1
Sorbose	7.114e-05	0.000222568	0.00647374		2.838e-05	0.00040456	0.00258258		1.962e-05	0.00019838	0.00178542		3.988e-05	0.00120969	0.00362908		2.82e-05	8.74774e-05	0.0025662		2.272e-05	0.00036946	0.00206752		2.704e-05	0.000439833	0.00246064		1.566e-05	4.99559e-05	0.00142506		6.7429	1	1
Psicose	7.242e-05	0.000222568	0.00659022		6.04747	1	1		5.38021	1	1		6.75935	1	1		2.918e-05	8.74774e-05	0.00265538		5.59454	1	1		7.28645	1	1		3.504e-05	9.66255e-05	0.00318864		5.23265	1	1
Fructose	7.582e-05	0.000222568	0.00689962		8.73036	1	1		6.4194	1	1		10.4908	1	1		2.852e-05	8.74774e-05	0.00259532		7.03312	1	1		10.9464	1	1		1.548e-05	4.99559e-05	0.00140868		6.94329	1	1
Talopyranose	7.276e-05	0.000222568	0.00662116		2.51918	1	1		2.44858	1	1		2.42174	1	1		2.84e-05	8.74774e-05	0.0025844		2.83144	1	1		2.92962	1	1		1.5e-05	4.99559e-05	0.001365		2.22512	1	1
D-Glucose (Z)	0.00011662	0.000328648	0.0106124		4.50632	1	1		3.73634	1	1		4.81305	1	1		2.832e-05	8.74774e-05	0.00257712		4.06761	1	1		5.58899	1	1		1.522e-05	4.99559e-05	0.00138502		3.55151	1	1
Galactose	0.0019964	0.00343225	0.181672		0.876688	1	1		1.11401	1	1		0.960591	1	1		0.0008748	0.00162463	0.0796068		1.01552	1	1		1.73912	1	1		0.0003532	0.0006181	0.0321412		1.25516	1	1
Talose	0.0018184	0.00330949	0.165474		0.428463	0.571071	1		0.461188	0.599544	1		0.383117	0.562317	1		0.00059184	0.00117081	0.0538574		0.356503	0.514949	1		0.678021	0.889968	1		0.0003156	0.000586114	0.0287196		0.525176	0.746735	1
Glucose	7.162e-05	0.000222568	0.00651742		2.09424	1	1		2.42965	1	1		1.9514	1	1		2.816e-05	8.74774e-05	0.00256256		1.93522	1	1		3.59924	1	1		1.506e-05	4.99559e-05	0.00137046		2.86821	1	1
1-Methyl-ɑ-D-glucopyranoside	0.00047326	0.00107667	0.0430667		0.570635	0.72122	1		0.65052	0.822185	1		0.645591	0.838121	1		2.904e-05	8.74774e-05	0.00264264		0.737467	0.958707	1		5.87125	1	1		1.502e-05	4.99559e-05	0.00136682		3.18909	1	1
Glucopyranose isomer1	0.0040468	0.00566103	0.368259		3.03552	1	1		3.35438	1	1		3.21487	1	1		0.0009552	0.00169319	0.0869232		3.89008	1	1		4.01026	1	1		1.482e-05	4.99559e-05	0.00134862		3.0235	1	1
Galactonate	0.0041738	0.00566889	0.379816		0.0755674	0.140874	1		0.111092	0.190742	1		0.138023	0.25305	1		0.010827	0.0131368	0.985257		0.12987	0.241188	1		0.184107	0.316108	1		0.00012184	0.000263987	0.0110874		0.173774	0.350541	1
myo-Inositol	0.00019944	0.000490515	0.018149		2.01592	1	1		2.35578	1	1		2.87948	1	1		0.0003403	0.000770615	0.0309673		4.23377	1	1		3.11375	1	1		7.168e-05	0.000167253	0.00652288		4.76276	1	1
Glucopyranose isomer2	0.00236046	0.00390549	0.214802		0.156909	0.237961	1		0.215667	0.316543	1		13.8493	1	1		0.0151436	0.0174439	1		9.18095	1	1		0.250614	0.373866	1		0.00068122	0.00112711	0.061991		10.1856	1	1
1-Methyl-β-D-galactopyranoside	0.0582886	0.0616775	1		0.00036344	0.00413413	0.033073		1.914e-05	0.00019838	0.00174174		0.238962	0.395373	1		0.118408	0.123852	1		0.211947	0.338372	1		2.79e-05	0.000439833	0.0025389		0.0278062	0.0293375	1		0.415833	0.63068	1
Galactosylglycerol	0.0032798	0.00489282	0.298462		0.0787406	0.143308	1		0.0858068	0.169748	1		0.04154	0.135005	1		0.0029058	0.00408604	0.264428		0.0550708	0.147395	1		0.0733242	0.180338	1		0.00018778	0.000397395	0.017088		0.0681014	0.177978	1
Glucose-6-phosphate	0.035179	0.0385697	1		0.053523	0.116993	1		0.0643018	0.147032	1		0.0492236	0.144721	1		0.03492	0.0382858	1		0.0321344	0.128649	1		0.0829472	0.193543	1		0.014097	0.0154557	1		0.0627622	0.177978	1
myo-Inositol-2-phosphate	0.00315248	0.0048623	0.286876		0.0316596	0.0929362	1		0.03719	0.105759	1		0.0284624	0.110813	1		0.0016262	0.00259621	0.147984		0.0393928	0.129243	1		0.0267805	0.111798	1		0.00036226	0.000621994	0.0329657		0.0255997	0.158989	1
Maltitol	0.00111066	0.00238886	0.10107		0.0041736	0.0271284	0.379798		0.0244212	0.0888932	1		0.0154268	0.0981008	1		0.00131592	0.00221757	0.119749		0.0127832	0.0731998	1		0.0138793	0.0810866	1		0.00091722	0.00143909	0.083467		0.0103915	0.105069	0.945623
1,2,3-Butantriol	0.00158896	0.0030765	0.144595		0.030158	0.0929362	1		0.0369848	0.105759	1		0.063891	0.163827	1		0.0023352	0.00348366	0.212503		0.0382182	0.129243	1		0.0527865	0.153589	1		0.0013464	0.0019448	0.122522		0.0420031	0.163425	1
Cellobiose(isomer 1)	0.0168978	0.0197141	1		0.00285386	0.0216418	0.259701		0.0073068	0.0474942	0.664919		0.0353076	0.119	1		0.0122136	0.0144343	1		0.00363076	0.0330399	0.330399		0.00710616	0.0587873	0.646661		0.0042756	0.00518773	0.38908		0.068283	0.177978	1
Sucrose	7.144e-05	0.000222568	0.00650104		4.54741	1	1		3.28123	1	1		4.92143	1	1		0.00096166	0.00169319	0.0875111		3.82374	1	1		4.57125	1	1		0.000907	0.00143909	0.082537		3.27534	1	1
Turanose (isomer 1)	0.0368338	0.0399033	1		0.586212	0.730758	1		1.95e-05	0.00019838	0.0017745		0.76201	0.949903	1		0.0275704	0.0305964	1		2.216e-05	0.00036946	0.00201656		3.40362	1	1		0.0061962	0.00713739	0.563854		1.91817	1	1
Cellobiose (isomer 2)	7.204e-05	0.000222568	0.00655564		0.0283159	0.0929362	1		0.00315832	0.0239506	0.287407		0.030443	0.110813	1		2.98e-05	8.74774e-05	0.0027118		2.314e-05	0.00036946	0.00210574		0.101295	0.214369	1		1.54e-05	4.99559e-05	0.0014014		0.150582	0.31143	1
Turanose (isomer 2)	7.228e-05	0.000222568	0.00657748		0.0567633	0.120127	1		1.942e-05	0.00019838	0.00176722		3.948e-05	0.00120969	0.00359268		0.00027512	0.000676646	0.0250359		2.266e-05	0.00036946	0.00206206		0.152925	0.284003	1		0.00025142	0.000497374	0.0228792		0.266867	0.474563	1
Trehalose	0.0122688	0.0144994	1		0.0405219	0.102088	1		0.11544	0.194538	1		0.0512894	0.144721	1		2.91e-05	8.74774e-05	0.0026481		0.0875534	0.185287	1		0.0629091	0.15902	1		0.0280479	0.0293375	1		0.0754495	0.185565	1
ɑ-D-Galactopyranosyl ɑ-(1,4)-D-galactopyranoside	0.0262102	0.029446	1		0.0624122	0.123468	1		0.067071	0.147032	1		0.0782538	0.173685	1		0.00686588	0.00879993	0.624795		0.0629516	0.153054	1		0.134768	0.256497	1		0.00565958	0.00660284	0.515022		0.131825	0.278978	1
Lactose	0.00586572	0.00784971	0.533781		0.0306559	0.0929362	1		0.0625328	0.147032	1		0.0519502	0.144721	1		0.00184068	0.00288796	0.167502		0.0485026	0.142379	1		0.0785236	0.188043	1		0.00104418	0.00155771	0.0950204		0.299315	0.493668	1
Isomaltose	6.736e-05	0.000222568	0.00612976		0.0264112	0.0929362	1		0.0238532	0.0888932	1		0.0243404	0.105475	1		2.748e-05	8.74774e-05	0.00250068		0.0128703	0.0731998	1		0.0309359	0.117298	1		1.478e-05	4.99559e-05	0.00134498		0.0638972	0.177978	1
Valine	0.001999	0.00343225	0.181909		0.335797	0.459363	1		0.354902	0.482031	1		0.835434	1	1		0.00087054	0.00162463	0.0792191		0.407326	0.561616	1		0.494017	0.678895	1		0.00024486	0.000495161	0.0222823		0.511756	0.739203	1
Alanine	0.0001746	0.00044135	0.0158886		0.636973	0.783304	1		0.836225	1	1		0.714161	0.90262	1		0.00033696	0.000770615	0.0306634		1.2015	1	1		1.01648	1	1		3.818e-05	0.000102188	0.00347438		0.592643	0.817129	1
Serine	0.0019962	0.00343225	0.181654		0.285287	0.405642	1		0.261846	0.366585	1		0.327578	0.505824	1		0.00096754	0.00169319	0.0880461		0.343873	0.504717	1		0.208757	0.345398	1		3.07e-05	9.01194e-05	0.0027937		0.308222	0.493668	1
Threonine	0.0012522	0.00258978	0.11395		0.144216	0.222434	1		0.154156	0.241866	1		0.253375	0.40451	1		0.0013146	0.00221757	0.119629		0.205132	0.33334	1		0.166582	0.291519	1		0.0002879	0.000557423	0.0261989		0.177197	0.350541	1
Isoleucine	7.106e-05	0.000222568	0.00646646		0.136861	0.21473	1		0.162108	0.250031	1		0.361064	0.547613	1		2.932e-05	8.74774e-05	0.00266812		0.181306	0.299979	1		0.265285	0.38937	1		1.492e-05	4.99559e-05	0.00135772		0.183281	0.354864	1
Proline	0.00015374	0.000399724	0.0139903		0.159512	0.237961	1		0.12113	0.200415	1		0.377055	0.562317	1		2.768e-05	8.74774e-05	0.00251888		0.395037	0.553051	1		0.234085	0.369888	1		0.0001103	0.000244812	0.0100373		0.271179	0.474563	1
Glycine	0.0016786	0.0031174	0.152753		0.104539	0.169876	1		0.0951822	0.180019	1		0.13401	0.25305	1		0.0023226	0.00348366	0.211357		0.105472	0.213287	1		0.238562	0.369888	1		0.0007268	0.00118105	0.0661388		0.0938084	0.224646	1
Aspartate	7.226e-05	0.000222568	0.00657566		0.136186	0.21473	1		0.101695	0.181455	1		0.211932	0.357144	1		2.852e-05	8.74774e-05	0.00259532		0.124837	0.23667	1		0.239818	0.369888	1		1.442e-05	4.99559e-05	0.00131222		0.105367	0.239088	1
Threonate	0.0015517	0.00306967	0.141205		0.040711	0.102088	1		0.0122642	0.0558023	1		0.167155	0.287002	1		0.0005846	0.00117081	0.0531986		0.122401	0.23667	1		0.0617061	0.15902	1		0.00034832	0.0006181	0.0316971		0.31169	0.493668	1
Glutamate	0.0107904	0.0129201	0.981926		0.164023	0.240744	1		0.186375	0.281159	1		0.327952	0.505824	1		0.0364928	0.0395339	1		0.162145	0.283754	1		0.156339	0.284537	1		0.007505	0.00843154	0.682955		0.0469672	0.163425	1
Phenylalanine	7.19e-05	0.000222568	0.0065429		0.0614302	0.123468	1		0.0782558	0.158251	1		0.0701358	0.163827	1		2.694e-05	8.74774e-05	0.00245154		0.0714016	0.158477	1		0.056629	0.156159	1		1.512e-05	4.99559e-05	0.00137592		0.0437972	0.163425	1
Asparagine	0.0011288	0.00238886	0.102721		1.21797	1	1		1.18583	1	1		3.4094	1	1		0.0013626	0.00225448	0.123997		1.761	1	1		0.699122	0.896058	1		0.0020898	0.00289766	0.190172		0.6418	0.85746	1
Glutamine	0.0269018	0.0298544	1		9.31353	1	1		6.08649	1	1		10.8727	1	1		0.0203812	0.0228974	1		6.94207	1	1		2.57461	1	1		0.022673	0.0242734	1		1.42843	1	1
Lysine	0.0025898	0.00413459	0.235672		0.080558	0.143741	1		0.0694766	0.147032	1		0.421878	0.599858	1		0.0032126	0.00436338	0.292347		0.179769	0.299979	1		0.160823	0.286959	1		0.0043512	0.00520999	0.395959		0.217739	0.412796	1
Allantoin	7.298e-05	0.000222568	0.00664118		0.0407714	0.102088	1		0.0417964	0.115257	1		0.0210774	0.10095	1		0.00028862	0.000691169	0.0262644		0.0528986	0.147395	1		2.83e-05	0.000439833	0.0025753		5.42e-05	0.000129795	0.0049322		0.0368556	0.163425	1
Pentonate	7.458e-05	0.000222568	0.00678678		0.0539969	0.116993	1		0.0689765	0.147032	1		0.0152469	0.0981008	1		2.732e-05	8.74774e-05	0.00248612		0.0586878	0.14835	1		0.0472352	0.153514	1		1.51e-05	4.99559e-05	0.0013741		0.055569	0.177978	1
Lyxonate	6.854e-05	0.000222568	0.00623714		0.0399237	0.102088	1		0.0476938	0.120559	1		0.0688008	0.163827	1		2.762e-05	8.74774e-05	0.00251342		0.053773	0.147395	1		0.0504962	0.153589	1		1.542e-05	4.99559e-05	0.00140322		0.071918	0.181793	1
Gluconate	0.009205	0.0113197	0.837655		0.104447	0.169876	1		0.151361	0.241647	1		0.102802	0.214195	1		0.0043118	0.00568658	0.392374		0.0844682	0.183014	1		0.132153	0.256497	1		0.001709	0.00242998	0.155519		0.258929	0.471251	1
Palimitate	0.0379658	0.0406457	1		0.43301	0.571071	1		0.517307	0.663027	1		0.399595	0.577192	1		0.0122004	0.0144343	1		0.773409	0.991271	1		0.408939	0.581461	1		0.006735	0.00766106	0.612885		0.56977	0.797677	1
Glucarate	0.0086822	0.010823	0.79008		0.0415082	0.102088	1		0.222662	0.321623	1		0.108543	0.214726	1		0.0072874	0.00921046	0.663153		0.289692	0.446515	1		0.0986098	0.214369	1		0.002266	0.0030777	0.206206		0.460829	0.68727	1
Galactarate	0.0039062	0.00555413	0.355464		0.046882	0.109391	1		0.044434	0.115528	1		0.067306	0.163827	1		0.0020091	0.00309878	0.182828		0.0468412	0.142085	1		0.188246	0.31723	1		0.0009584	0.00147821	0.0872144		0.0457034	0.163425	1
Linoleate	6.86e-05	0.000222568	0.0062426		0.0214542	0.084884	1		0.026004	0.091014	1		0.018841	0.0981008	1		2.742e-05	8.74774e-05	0.00249522		0.0195782	0.0940902	1		0.0211978	0.107167	1		1.568e-05	4.99559e-05	0.00142688		0.014786	0.134553	1
Stearate	0.0094302	0.011442	0.858148		0.751197	0.887779	1		0.844981	1	1		0.596142	0.786216	1		0.0143012	0.0166847	1		1.25832	1	1		0.684591	0.889968	1		0.003377	0.00426815	0.307307		1.13154	1	1
Sinapinate	0.0171848	0.0197951	1		0.00057464	0.00581025	0.0522922		0.0058018	0.0406126	0.527964		0.0179946	0.0981008	1		0.0434394	0.0465057	1		0.037915	0.129243	1		0.0030188	0.0274711	0.274711		0.0102278	0.0113504	0.93073		0.0581736	0.177978	1
Caffeoylquinate	0.0035906	0.00527007	0.326745		3.112e-05	0.00040456	0.00283192		0.254042	0.361216	1		0.0598706	0.160242	1		0.0023787	0.00349132	0.216462		0.254421	0.399178	1		0.0292422	0.115697	1		0.0032977	0.00422663	0.300091		0.312375	0.493668	1
Ethanolamine	6.87e-05	0.000222568	0.0062517		0.338213	0.459363	1		0.418553	0.560122	1		0.516309	0.701256	1		0.00037798	0.000818957	0.0343962		0.447448	0.607728	1		0.499846	0.678895	1		0.00010406	0.000236737	0.00946946		0.46825	0.68727	1
Ethanolaminephosphate	6.91e-05	0.000222568	0.0062881		0.0291068	0.0929362	1		0.028916	0.0922577	1		0.0524812	0.144721	1		2.786e-05	8.74774e-05	0.00253526		0.0397671	0.129243	1		0.0085551	0.0598857	0.778514		1.454e-05	4.99559e-05	0.00132314		1.818e-05	0.0005642	0.00165438
Dopamine	0.020002	0.0227523	1		0.0833896	0.145932	1		0.188469	0.281159	1		0.136274	0.25305	1		0.010591	0.0130241	0.963781		0.330472	0.493	1		0.0973144	0.214369	1		0.0027454	0.00356902	0.249831		0.814082	1	1
Normetadrenaline	0.00012744	0.000341089	0.011597		0.0305744	0.0929362	1		0.0294008	0.0922577	1		0.0955318	0.206986	1		4.156e-05	0.000114605	0.00378196		0.0325156	0.128649	1		0.121248	0.246809	1		3.23e-05	9.18531e-05	0.0029393		0.0476328	0.163425	1
Noradrenaline	7.008e-05	0.000222568	0.00637728		0.0352768	0.100318	1		0.0969332	0.180019	1		0.142359	0.254012	1		3.838e-05	0.000109143	0.00349258		0.139756	0.249368	1		0.053909	0.153589	1		1.47e-05	4.99559e-05	0.0013377		0.243707	0.452599	1
5-Hydroxytryptamine	7.068e-05	0.000222568	0.00643188		0.0038588	0.0270116	0.351151		0.0108096	0.0546485	0.983674		0.0111398	0.0981008	1		2.886e-05	8.74774e-05	0.00262626		0.105256	0.213287	1		0.00154288	0.0175503	0.140402		1.592e-05	4.99559e-05	0.00144872		0.063931	0.177978	1
Pyridine, 2-hydroxy	6.962e-05	0.000222568	0.00633542		0.044884	0.107485	1		0.0527552	0.129749	1		0.0455266	0.142859	1		2.702e-05	8.74774e-05	0.00245882		0.0574456	0.14835	1		0.0540094	0.153589	1		2.036e-05	6.17587e-05	0.00185276		0.106064	0.239088	1
Uridine	6.878e-05	0.000222568	0.00625898		0.0060812	0.0368926	0.553389		0.0098458	0.052704	0.895968		0.00422878	0.0591422	0.384819		2.85e-05	8.74774e-05	0.0025935		0.0087034	0.0720009	0.792009		0.0155721	0.0833563	1		4.566e-05	0.000115418	0.00415506		0.00489698	0.0636607	0.445625
Adenosine	0.0032126	0.00487244	0.292347		0.0170928	0.070702	1		0.0143468	0.0621695	1		0.0194046	0.0981008	1		0.0026806	0.00387198	0.243935		0.0196452	0.0940902	1		0.0270281	0.111798	1		0.0010982	0.00161187	0.0999362		0.0162934	0.134791	1
Borate	0.0015484	0.00306967	0.140904		0.483561	0.628629	1		0.450599	0.594269	1		0.474253	0.663954	1		0.00054504	0.00112724	0.0495986		0.600184	0.803188	1		0.568605	0.760927	1		0.0009858	0.00149513	0.0897078		0.650162	0.85746	1
Pyruvate isomer 1	6.998e-05	0.000222568	0.00636818		0.0078592	0.0446992	0.715187		0.0117474	0.0558023	1		0.0174924	0.0981008	1		2.82e-05	8.74774e-05	0.0025662		0.0113882	0.0731998	1		0.013598	0.0810866	1		1.428e-05	4.99559e-05	0.00129948		0.068453	0.177978	1
1,3-Propanediol	0.0070882	0.00897538	0.645026		0.303333	0.424667	1		0.300261	0.413996	1		0.251335	0.40451	1		0.0029186	0.00408604	0.265593		0.294406	0.446515	1		0.467789	0.654905	1		0.0035684	0.00444828	0.324724		0.314645	0.493668	1
Lactate	0.00699498	0.00897538	0.636543		0.188283	0.271965	1		0.137454	0.223362	1		0.152434	0.26676	1		0.009082	0.0113214	0.826462		0.168216	0.288823	1		1.77926	1	1		4.06e-05	0.00010556	0.0036946		0.300305	0.493668	1
Glycolate	0.0016598	0.0031174	0.151042		0.0144364	0.0677664	1		0.0360832	0.105759	1		0.0176608	0.0981008	1		2.928e-05	8.74774e-05	0.00266448		0.0467062	0.142085	1		0.0412074	0.144226	1		0.00034696	0.0006181	0.0315734		0.0394148	0.163425	1
Pyruvate isomer 2	0.00283194	0.00444322	0.257707		0.0156384	0.0677664	1		0.0165996	0.068662	1		0.0240174	0.105475	1		2.866e-05	8.74774e-05	0.00260806		0.0229696	0.101228	1		0.0252536	0.111798	1		1.52e-05	4.99559e-05	0.0013832		0.026207	0.158989	1
Oxalate	0.0020389	0.00343592	0.18554		0.075855	0.140874	1		0.0662436	0.147032	1		0.0702114	0.163827	1		2.824e-05	8.74774e-05	0.00256984		0.0658882	0.153054	1		0.0585014	0.156577	1		1.576e-05	4.99559e-05	0.00143416		0.0430208	0.163425	1
(R)-3-Hydroxybutyric acid	0.00248938	0.00404524	0.226534		0.00125738	0.0111574	0.114422		0.0007573	0.00689143	0.0689143		0.0045494	0.0591422	0.413995		0.0155318	0.0176674	1		0.0030906	0.0312494	0.281245		0.135295	0.256497	1		0.00517024	0.00611028	0.470492		0.007844	0.0892255	0.713804
Phosphorate	6.95e-05	0.000222568	0.0063245		0.67265	0.80541	1		0.737748	0.907231	1		1.23048	1	1		2.782e-05	8.74774e-05	0.00253162		0.997674	1	1		1.03384	1	1		1.512e-05	4.99559e-05	0.00137592		0.625759	0.849912	1
Succinate	7.086e-05	0.000222568	0.00644826		0.0745976	0.140874	1		0.100906	0.181455	1		0.139038	0.25305	1		2.762e-05	8.74774e-05	0.00251342		0.113918	0.225359	1		0.233083	0.369888	1		1.542e-05	4.99559e-05	0.00140322		0.107721	0.239088	1
Glycerate	6.91e-05	0.000222568	0.0062881		0.0137756	0.0677664	1		0.019937	0.0788812	1		0.029951	0.110813	1		8.08e-05	0.000216259	0.0073528		0.0233604	0.101228	1		0.0441394	0.148766	1		1.49e-05	4.99559e-05	0.0013559		0.02004	0.143805	1
3-Methyl-2-ketopiperazine	0.3737	0.382098	1		2.878e-05	0.00040456	0.00261898		1.89e-05	0.00019838	0.0017199		3.788e-05	0.00120969	0.00344708		0.610542	0.617326	1		2.4e-05	0.00036946	0.002184		2.9e-05	0.000439833	0.002639		0.150158	0.153532	1		1.822e-05	0.0005642	0.00165802
Pipecolate	0.697225	0.704972	1		2.998e-05	0.00040456	0.00272818		1.894e-05	0.00019838	0.00172354		0.00015466	0.00351851	0.0140741		1.30058	1	1		2.436e-05	0.00036946	0.00221676		8.136e-05	0.00105768	0.00740376		0.379494	0.379494	1		0.00020868	0.00474747	0.0189899
Malate, 2-methyl-	7.46e-05	0.000222568	0.0067886		0.011489	0.0614999	1		0.00928808	0.052704	0.845215		0.00931418	0.0981008	0.84759		2.696e-05	8.74774e-05	0.00245336		0.0105162	0.0731998	0.956978		2.712e-05	0.000439833	0.00246792		1.522e-05	4.99559e-05	0.00138502		0.0205436	0.143805	1
Malate	0.0069518	0.00897538	0.632614		3.03e-05	0.00040456	0.0027573		1.896e-05	0.00019838	0.00172536		0.953583	1	1		0.00040896	0.000865474	0.0372154		1.41904	1	1		9.01772	1	1		0.00271222	0.00356902	0.246812		2.85591	1	1
5-Oxoproline	0.00011918	0.000328648	0.0108454		15.5957	1	1		9.83576	1	1		12.926	1	1		0.0003472	0.000770615	0.0315952		13.0504	1	1		6.36726	1	1		1.432e-05	4.99559e-05	0.00130312		9.32853	1	1
GABA	0.00051152	0.00113532	0.0465483		6.17099	1	1		3.00871	1	1		4.76033	1	1		0.00143946	0.00233912	0.130991		3.01156	1	1		14.9807	1	1		0.00021538	0.000445445	0.0195996		2.17317	1	1
Erythronate	6.924e-05	0.000222568	0.00630084		0.0013487	0.0111574	0.122732		0.00253098	0.0209381	0.230319		0.0260534	0.107766	1		2.84e-05	8.74774e-05	0.0025844		0.0138354	0.0740601	1		2.882e-05	0.000439833	0.00262262		0.00043366	0.000730797	0.0394631		0.0484886	0.163425	1
2-Imidazolidone-4-carboxylic acid	7.31e-05	0.000222568	0.0066521		0.0503304	0.114502	1		0.0430848	0.115315	1		0.0761244	0.173183	1		0.00020876	0.000527699	0.0189972		0.0669438	0.153054	1		0.033182	0.120782	1		1.518e-05	4.99559e-05	0.00138138		0.040305	0.163425	1
Pentanedioic acid	0.00026108	0.000625218	0.0237583		0.023058	0.0874282	1		0.0292914	0.0922577	1		0.031977	0.11192	1		9.446e-05	0.000245596	0.00859586		0.0392722	0.129243	1		0.024378	0.111798	1		5.166e-05	0.000127056	0.00470106		0.0321908	0.163425	1
Citrate	7.084e-05	0.000222568	0.00644644		0.671302	0.80541	1		1.29324	1	1		0.499895	0.689249	1		2.84e-05	8.74774e-05	0.0025844		0.86448	1	1		1.57015	1	1		1.448e-05	4.99559e-05	0.00131768		0.700373	0.910484	1
Quinate	0.317749	0.328582	1		0.0589608	0.121942	1		0.076069	0.157324	1		0.653919	0.838121	1		0.196341	0.203034	1		0.380754	0.541385	1		0.341387	0.493115	1		0.0694708	0.0718391	1		1.1856	1	1
Caffeate	0.138898	0.145284	1		3.03e-05	0.00040456	0.0027573		1.878e-05	0.00019838	0.00170898		0.00074348	0.0135313	0.0676567		0.07195	0.0761331	1		0.00126408	0.016433	0.115031		0.0022356	0.0226044	0.20344		0.0166902	0.0180811	1		0.00220424	0.0401172	0.200586
